# Supplementary material for: Incidence of HIV infection and associated factors among female sex workers in Côte d’Ivoire, results of the ANRS 12361 PrEP-CI study using recent infection assays
Source: PLoS One. 2022 Nov 17;17(11):e0271988. doi: 10.1371/journal.pone.0271988 (PMC9671321; doi:10.1371/journal.pone.0271988)
Supplement: S1 Data — (ZIP) [file pone.0271988.s001.zip]

Archive with 8 entries (7 files):
- prep-ci-incidence-paper-main/
- prep-ci-incidence-paper-main/.gitignore
- prep-ci-incidence-paper-main/README.md
- prep-ci-incidence-paper-main/analytical_dataset.csv
- prep-ci-incidence-paper-main/analytical_dataset_generation.R
- prep-ci-incidence-paper-main/incidence_analysis.Rmd
- prep-ci-incidence-paper-main/incidence_analysis.html
- prep-ci-incidence-paper-main/prep-ci-incidence-paper.Rproj
