# Supplementary material for: Incidence of HIV infection and associated factors among female sex workers in Côte d’Ivoire, results of the ANRS 12361 PrEP-CI study using recent infection assays
Source: PLoS One. 2022 Nov 17;17(11):e0271988. doi: 10.1371/journal.pone.0271988 (PMC9671321; doi:10.1371/journal.pone.0271988)
Supplement: S1 Data — (ZIP) [file pone.0271988.s001.zip › prep-ci-incidence-paper-main/analytical_dataset.csv]

overall	region	age_group	education	nationality	years_sex_work	usual_price	recruitment_site	clients_last_workday	condom_use_clients	condomless_for_money	sti	several_cities	last_medical_visit	hiv_negative	hiv_positive	hiv_recent
overall population	San Pedro	25 years or more	secondary / university	other nationality	4 years or more	1999 FCFA (~3€) or less	brothel	7 clients or more	always	never	none	yes, 2 cities or more	less than a year	TRUE	FALSE	NA
overall population	San Pedro	24 years or less	secondary / university	other nationality	3 years or less	1999 FCFA (~3€) or less	brothel	2-6 clients	always	never	yes, at least one	no, 1 city only	more than a year or never consulted	TRUE	FALSE	NA
overall population	San Pedro	25 years or more	primary	Ivorian	3 years or less	1999 FCFA (~3€) or less	brothel	2-6 clients	always	never	none	no, 1 city only	less than a year	TRUE	FALSE	NA
overall population	San Pedro	25 years or more	secondary / university	other nationality	3 years or less	1999 FCFA (~3€) or less	brothel	1 client	always	never	yes, at least one	yes, 2 cities or more	more than a year or never consulted	FALSE	TRUE	FALSE
overall population	San Pedro	24 years or less	secondary / university	other nationality	3 years or less	1999 FCFA (~3€) or less	brothel	7 clients or more	always	never	yes, at least one	no, 1 city only	more than a year or never consulted	TRUE	FALSE	NA
overall population	San Pedro	25 years or more	never been to school	Ivorian	4 years or more	1999 FCFA (~3€) or less	brothel	2-6 clients	always	never	yes, at least one	no, 1 city only	less than a year	TRUE	FALSE	NA
overall population	San Pedro	25 years or more	secondary / university	other nationality	3 years or less	1999 FCFA (~3€) or less	brothel	2-6 clients	NA	sometimes	none	no, 1 city only	more than a year or never consulted	TRUE	FALSE	NA
overall population	San Pedro	25 years or more	secondary / university	other nationality	3 years or less	1999 FCFA (~3€) or less	brothel	2-6 clients	NA	never	yes, at least one	no, 1 city only	less than a year	TRUE	FALSE	NA
overall population	San Pedro	24 years or less	secondary / university	other nationality	3 years or less	1999 FCFA (~3€) or less	brothel	7 clients or more	NA	sometimes	none	no, 1 city only	less than a year	TRUE	FALSE	NA
overall population	San Pedro	24 years or less	secondary / university	Ivorian	3 years or less	2000 FCFA (~3€) or more	brothel	7 clients or more	always	never	yes, at least one	no, 1 city only	less than a year	FALSE	TRUE	FALSE
overall population	San Pedro	25 years or more	never been to school	Ivorian	3 years or less	1999 FCFA (~3€) or less	brothel	7 clients or more	never / sometimes / often	never	yes, at least one	no, 1 city only	less than a year	TRUE	FALSE	NA
overall population	San Pedro	25 years or more	secondary / university	other nationality	3 years or less	1999 FCFA (~3€) or less	brothel	7 clients or more	always	never	yes, at least one	yes, 2 cities or more	less than a year	TRUE	FALSE	NA
overall population	San Pedro	25 years or more	secondary / university	other nationality	4 years or more	1999 FCFA (~3€) or less	brothel	2-6 clients	always	sometimes	NA	yes, 2 cities or more	NA	TRUE	FALSE	NA
overall population	San Pedro	25 years or more	secondary / university	other nationality	4 years or more	1999 FCFA (~3€) or less	brothel	2-6 clients	always	never	yes, at least one	no, 1 city only	less than a year	TRUE	FALSE	NA
overall population	San Pedro	24 years or less	secondary / university	other nationality	4 years or more	1999 FCFA (~3€) or less	brothel	7 clients or more	always	never	yes, at least one	yes, 2 cities or more	less than a year	TRUE	FALSE	NA
overall population	San Pedro	24 years or less	secondary / university	other nationality	3 years or less	1999 FCFA (~3€) or less	brothel	7 clients or more	always	never	yes, at least one	yes, 2 cities or more	less than a year	TRUE	FALSE	NA
overall population	San Pedro	25 years or more	never been to school	Ivorian	4 years or more	1999 FCFA (~3€) or less	brothel	2-6 clients	always	often / always	yes, at least one	yes, 2 cities or more	less than a year	TRUE	FALSE	NA
overall population	San Pedro	24 years or less	secondary / university	Ivorian	4 years or more	1999 FCFA (~3€) or less	brothel	7 clients or more	never / sometimes / often	never	none	yes, 2 cities or more	less than a year	TRUE	FALSE	NA
overall population	San Pedro	25 years or more	never been to school	other nationality	4 years or more	1999 FCFA (~3€) or less	brothel	2-6 clients	always	never	yes, at least one	yes, 2 cities or more	less than a year	FALSE	TRUE	FALSE
overall population	San Pedro	25 years or more	primary	Ivorian	3 years or less	1999 FCFA (~3€) or less	hotel	2-6 clients	always	never	yes, at least one	no, 1 city only	less than a year	TRUE	FALSE	NA
overall population	San Pedro	24 years or less	secondary / university	Ivorian	3 years or less	1999 FCFA (~3€) or less	hotel	2-6 clients	always	never	none	no, 1 city only	less than a year	TRUE	FALSE	NA
overall population	San Pedro	25 years or more	never been to school	Ivorian	4 years or more	1999 FCFA (~3€) or less	hotel	2-6 clients	always	never	yes, at least one	yes, 2 cities or more	less than a year	TRUE	FALSE	NA
overall population	San Pedro	25 years or more	never been to school	Ivorian	4 years or more	1999 FCFA (~3€) or less	hotel	2-6 clients	always	never	yes, at least one	no, 1 city only	less than a year	TRUE	FALSE	NA
overall population	San Pedro	25 years or more	never been to school	Ivorian	4 years or more	1999 FCFA (~3€) or less	hotel	2-6 clients	never / sometimes / often	never	yes, at least one	yes, 2 cities or more	less than a year	TRUE	FALSE	NA
overall population	San Pedro	25 years or more	primary	Ivorian	3 years or less	1999 FCFA (~3€) or less	hotel	2-6 clients	always	never	yes, at least one	yes, 2 cities or more	less than a year	TRUE	FALSE	NA
overall population	San Pedro	24 years or less	never been to school	Ivorian	3 years or less	2000 FCFA (~3€) or more	other	2-6 clients	never / sometimes / often	never	none	no, 1 city only	less than a year	TRUE	FALSE	NA
overall population	San Pedro	24 years or less	primary	Ivorian	3 years or less	1999 FCFA (~3€) or less	other	2-6 clients	NA	never	none	yes, 2 cities or more	more than a year or never consulted	TRUE	FALSE	NA
overall population	San Pedro	NA	secondary / university	Ivorian	3 years or less	2000 FCFA (~3€) or more	other	2-6 clients	always	sometimes	none	no, 1 city only	more than a year or never consulted	TRUE	FALSE	NA
overall population	San Pedro	25 years or more	secondary / university	Ivorian	4 years or more	2000 FCFA (~3€) or more	other	2-6 clients	always	NA	none	yes, 2 cities or more	less than a year	TRUE	FALSE	NA
overall population	San Pedro	24 years or less	secondary / university	Ivorian	4 years or more	2000 FCFA (~3€) or more	other	2-6 clients	always	never	yes, at least one	no, 1 city only	less than a year	TRUE	FALSE	NA
overall population	San Pedro	25 years or more	primary	other nationality	4 years or more	1999 FCFA (~3€) or less	brothel	2-6 clients	always	never	none	no, 1 city only	less than a year	TRUE	FALSE	NA
overall population	San Pedro	25 years or more	primary	other nationality	3 years or less	1999 FCFA (~3€) or less	brothel	2-6 clients	always	never	none	yes, 2 cities or more	less than a year	TRUE	FALSE	NA
overall population	San Pedro	24 years or less	secondary / university	other nationality	3 years or less	2000 FCFA (~3€) or more	hotel	7 clients or more	always	never	yes, at least one	yes, 2 cities or more	less than a year	TRUE	FALSE	NA
overall population	San Pedro	24 years or less	primary	Ivorian	4 years or more	2000 FCFA (~3€) or more	hotel	7 clients or more	NA	never	none	yes, 2 cities or more	less than a year	TRUE	FALSE	NA
overall population	San Pedro	24 years or less	never been to school	other nationality	3 years or less	2000 FCFA (~3€) or more	hotel	2-6 clients	always	never	none	yes, 2 cities or more	more than a year or never consulted	TRUE	FALSE	NA
overall population	San Pedro	25 years or more	never been to school	other nationality	3 years or less	1999 FCFA (~3€) or less	hotel	2-6 clients	always	never	yes, at least one	no, 1 city only	more than a year or never consulted	TRUE	FALSE	NA
overall population	San Pedro	24 years or less	secondary / university	other nationality	3 years or less	1999 FCFA (~3€) or less	hotel	2-6 clients	always	never	yes, at least one	yes, 2 cities or more	less than a year	TRUE	FALSE	NA
overall population	San Pedro	25 years or more	primary	Ivorian	4 years or more	2000 FCFA (~3€) or more	hotel	2-6 clients	never / sometimes / often	often / always	yes, at least one	no, 1 city only	less than a year	TRUE	FALSE	NA
overall population	San Pedro	NA	never been to school	Ivorian	3 years or less	2000 FCFA (~3€) or more	bar / “maquis”	2-6 clients	never / sometimes / often	often / always	yes, at least one	yes, 2 cities or more	less than a year	TRUE	FALSE	NA
overall population	San Pedro	25 years or more	primary	Ivorian	3 years or less	2000 FCFA (~3€) or more	hotel	2-6 clients	always	never	yes, at least one	yes, 2 cities or more	less than a year	TRUE	FALSE	NA
overall population	San Pedro	24 years or less	secondary / university	Ivorian	3 years or less	1999 FCFA (~3€) or less	bar / “maquis”	2-6 clients	never / sometimes / often	never	yes, at least one	no, 1 city only	less than a year	TRUE	FALSE	NA
overall population	San Pedro	25 years or more	never been to school	Ivorian	3 years or less	2000 FCFA (~3€) or more	hotel	2-6 clients	always	never	yes, at least one	yes, 2 cities or more	less than a year	TRUE	FALSE	NA
overall population	San Pedro	24 years or less	secondary / university	Ivorian	3 years or less	1999 FCFA (~3€) or less	bar / “maquis”	2-6 clients	always	never	none	yes, 2 cities or more	more than a year or never consulted	TRUE	FALSE	NA
overall population	San Pedro	24 years or less	primary	Ivorian	3 years or less	2000 FCFA (~3€) or more	hotel	2-6 clients	never / sometimes / often	often / always	yes, at least one	no, 1 city only	less than a year	TRUE	FALSE	NA
overall population	San Pedro	NA	secondary / university	Ivorian	3 years or less	2000 FCFA (~3€) or more	bar / “maquis”	2-6 clients	always	sometimes	yes, at least one	no, 1 city only	less than a year	TRUE	FALSE	NA
overall population	San Pedro	25 years or more	primary	Ivorian	4 years or more	1999 FCFA (~3€) or less	bar / “maquis”	2-6 clients	always	often / always	yes, at least one	no, 1 city only	less than a year	TRUE	FALSE	NA
overall population	San Pedro	25 years or more	secondary / university	Ivorian	4 years or more	2000 FCFA (~3€) or more	bar / “maquis”	2-6 clients	never / sometimes / often	often / always	yes, at least one	yes, 2 cities or more	less than a year	TRUE	FALSE	NA
overall population	San Pedro	24 years or less	secondary / university	Ivorian	3 years or less	2000 FCFA (~3€) or more	bar / “maquis”	2-6 clients	never / sometimes / often	never	none	yes, 2 cities or more	less than a year	TRUE	FALSE	NA
overall population	San Pedro	24 years or less	secondary / university	Ivorian	3 years or less	2000 FCFA (~3€) or more	brothel	1 client	always	often / always	yes, at least one	yes, 2 cities or more	less than a year	TRUE	FALSE	NA
overall population	San Pedro	24 years or less	secondary / university	Ivorian	3 years or less	2000 FCFA (~3€) or more	bar / “maquis”	2-6 clients	always	sometimes	yes, at least one	yes, 2 cities or more	more than a year or never consulted	TRUE	FALSE	NA
overall population	San Pedro	25 years or more	primary	Ivorian	4 years or more	1999 FCFA (~3€) or less	bar / “maquis”	7 clients or more	always	often / always	yes, at least one	yes, 2 cities or more	less than a year	TRUE	FALSE	NA
overall population	San Pedro	25 years or more	primary	Ivorian	3 years or less	1999 FCFA (~3€) or less	bar / “maquis”	2-6 clients	always	never	yes, at least one	yes, 2 cities or more	less than a year	TRUE	FALSE	NA
overall population	San Pedro	24 years or less	secondary / university	Ivorian	3 years or less	2000 FCFA (~3€) or more	bar / “maquis”	2-6 clients	always	never	none	yes, 2 cities or more	less than a year	TRUE	FALSE	NA
overall population	San Pedro	24 years or less	secondary / university	Ivorian	3 years or less	1999 FCFA (~3€) or less	bar / “maquis”	7 clients or more	NA	never	none	yes, 2 cities or more	more than a year or never consulted	TRUE	FALSE	NA
overall population	San Pedro	24 years or less	primary	Ivorian	4 years or more	1999 FCFA (~3€) or less	bar / “maquis”	7 clients or more	always	sometimes	none	no, 1 city only	more than a year or never consulted	TRUE	FALSE	NA
overall population	San Pedro	24 years or less	secondary / university	Ivorian	3 years or less	1999 FCFA (~3€) or less	bar / “maquis”	7 clients or more	always	never	yes, at least one	no, 1 city only	more than a year or never consulted	TRUE	FALSE	NA
overall population	San Pedro	25 years or more	primary	Ivorian	3 years or less	2000 FCFA (~3€) or more	hotel	7 clients or more	NA	sometimes	yes, at least one	no, 1 city only	less than a year	TRUE	FALSE	NA
overall population	San Pedro	24 years or less	never been to school	Ivorian	NA	1999 FCFA (~3€) or less	bar / “maquis”	2-6 clients	always	NA	none	no, 1 city only	less than a year	TRUE	FALSE	NA
overall population	San Pedro	25 years or more	never been to school	other nationality	NA	2000 FCFA (~3€) or more	hotel	2-6 clients	always	NA	yes, at least one	yes, 2 cities or more	more than a year or never consulted	TRUE	FALSE	NA
overall population	San Pedro	24 years or less	primary	Ivorian	NA	1999 FCFA (~3€) or less	bar / “maquis”	2-6 clients	always	NA	yes, at least one	yes, 2 cities or more	less than a year	TRUE	FALSE	NA
overall population	San Pedro	24 years or less	never been to school	Ivorian	NA	1999 FCFA (~3€) or less	bar / “maquis”	2-6 clients	always	NA	yes, at least one	no, 1 city only	less than a year	TRUE	FALSE	NA
overall population	San Pedro	25 years or more	never been to school	Ivorian	NA	1999 FCFA (~3€) or less	bar / “maquis”	2-6 clients	always	NA	yes, at least one	yes, 2 cities or more	less than a year	TRUE	FALSE	NA
overall population	San Pedro	25 years or more	never been to school	Ivorian	NA	1999 FCFA (~3€) or less	hotel	2-6 clients	always	NA	yes, at least one	no, 1 city only	less than a year	TRUE	FALSE	NA
overall population	San Pedro	24 years or less	never been to school	Ivorian	NA	1999 FCFA (~3€) or less	bar / “maquis”	2-6 clients	always	NA	yes, at least one	no, 1 city only	less than a year	TRUE	FALSE	NA
overall population	San Pedro	25 years or more	never been to school	Ivorian	4 years or more	2000 FCFA (~3€) or more	bar / “maquis”	2-6 clients	always	never	yes, at least one	no, 1 city only	less than a year	TRUE	FALSE	NA
overall population	San Pedro	25 years or more	primary	Ivorian	4 years or more	2000 FCFA (~3€) or more	bar / “maquis”	2-6 clients	never / sometimes / often	NA	yes, at least one	no, 1 city only	less than a year	TRUE	FALSE	NA
overall population	San Pedro	25 years or more	secondary / university	other nationality	4 years or more	1999 FCFA (~3€) or less	brothel	7 clients or more	always	NA	NA	no, 1 city only	less than a year	TRUE	FALSE	NA
overall population	San Pedro	25 years or more	primary	other nationality	4 years or more	1999 FCFA (~3€) or less	brothel	2-6 clients	always	never	yes, at least one	no, 1 city only	less than a year	TRUE	FALSE	NA
overall population	San Pedro	25 years or more	secondary / university	Ivorian	3 years or less	1999 FCFA (~3€) or less	hotel	7 clients or more	always	never	none	yes, 2 cities or more	less than a year	TRUE	FALSE	NA
overall population	San Pedro	25 years or more	never been to school	Ivorian	3 years or less	1999 FCFA (~3€) or less	hotel	2-6 clients	always	never	yes, at least one	yes, 2 cities or more	less than a year	TRUE	FALSE	NA
overall population	San Pedro	24 years or less	primary	Ivorian	3 years or less	1999 FCFA (~3€) or less	hotel	2-6 clients	never / sometimes / often	NA	yes, at least one	yes, 2 cities or more	more than a year or never consulted	TRUE	FALSE	NA
overall population	San Pedro	25 years or more	primary	Ivorian	3 years or less	1999 FCFA (~3€) or less	brothel	2-6 clients	always	NA	NA	yes, 2 cities or more	more than a year or never consulted	TRUE	FALSE	NA
overall population	San Pedro	25 years or more	primary	other nationality	4 years or more	1999 FCFA (~3€) or less	brothel	2-6 clients	always	never	yes, at least one	no, 1 city only	less than a year	TRUE	FALSE	NA
overall population	San Pedro	25 years or more	secondary / university	Ivorian	4 years or more	2000 FCFA (~3€) or more	hotel	2-6 clients	always	never	yes, at least one	no, 1 city only	less than a year	TRUE	FALSE	NA
overall population	San Pedro	25 years or more	secondary / university	other nationality	3 years or less	1999 FCFA (~3€) or less	bar / “maquis”	2-6 clients	always	never	yes, at least one	yes, 2 cities or more	less than a year	TRUE	FALSE	NA
overall population	San Pedro	24 years or less	primary	Ivorian	4 years or more	1999 FCFA (~3€) or less	bar / “maquis”	2-6 clients	always	never	yes, at least one	no, 1 city only	less than a year	TRUE	FALSE	NA
overall population	San Pedro	NA	never been to school	Ivorian	3 years or less	2000 FCFA (~3€) or more	bar / “maquis”	2-6 clients	always	never	yes, at least one	no, 1 city only	less than a year	TRUE	FALSE	NA
overall population	San Pedro	25 years or more	never been to school	Ivorian	4 years or more	1999 FCFA (~3€) or less	bar / “maquis”	2-6 clients	always	often / always	yes, at least one	no, 1 city only	less than a year	TRUE	FALSE	NA
overall population	San Pedro	24 years or less	primary	other nationality	3 years or less	1999 FCFA (~3€) or less	hotel	2-6 clients	never / sometimes / often	often / always	yes, at least one	yes, 2 cities or more	less than a year	TRUE	FALSE	NA
overall population	San Pedro	25 years or more	primary	Ivorian	3 years or less	1999 FCFA (~3€) or less	hotel	7 clients or more	always	never	none	no, 1 city only	less than a year	TRUE	FALSE	NA
overall population	San Pedro	25 years or more	never been to school	Ivorian	4 years or more	1999 FCFA (~3€) or less	hotel	7 clients or more	always	never	none	no, 1 city only	less than a year	TRUE	FALSE	NA
overall population	San Pedro	25 years or more	primary	other nationality	4 years or more	1999 FCFA (~3€) or less	hotel	2-6 clients	always	never	yes, at least one	yes, 2 cities or more	less than a year	TRUE	FALSE	NA
overall population	San Pedro	25 years or more	never been to school	other nationality	4 years or more	1999 FCFA (~3€) or less	hotel	2-6 clients	always	never	yes, at least one	no, 1 city only	less than a year	TRUE	FALSE	NA
overall population	San Pedro	24 years or less	primary	Ivorian	3 years or less	2000 FCFA (~3€) or more	hotel	7 clients or more	always	never	yes, at least one	no, 1 city only	more than a year or never consulted	TRUE	FALSE	NA
overall population	San Pedro	25 years or more	secondary / university	Ivorian	3 years or less	1999 FCFA (~3€) or less	brothel	2-6 clients	always	never	yes, at least one	yes, 2 cities or more	less than a year	TRUE	FALSE	NA
overall population	San Pedro	25 years or more	primary	Ivorian	3 years or less	1999 FCFA (~3€) or less	bar / “maquis”	2-6 clients	always	never	yes, at least one	yes, 2 cities or more	less than a year	TRUE	FALSE	NA
overall population	San Pedro	24 years or less	secondary / university	Ivorian	4 years or more	1999 FCFA (~3€) or less	bar / “maquis”	2-6 clients	always	never	yes, at least one	yes, 2 cities or more	less than a year	TRUE	FALSE	NA
overall population	San Pedro	24 years or less	never been to school	Ivorian	3 years or less	2000 FCFA (~3€) or more	bar / “maquis”	2-6 clients	never / sometimes / often	often / always	NA	yes, 2 cities or more	more than a year or never consulted	TRUE	FALSE	NA
overall population	San Pedro	25 years or more	NA	other nationality	3 years or less	1999 FCFA (~3€) or less	hotel	7 clients or more	always	never	yes, at least one	yes, 2 cities or more	less than a year	TRUE	FALSE	NA
overall population	San Pedro	NA	primary	Ivorian	4 years or more	1999 FCFA (~3€) or less	bar / “maquis”	2-6 clients	never / sometimes / often	never	yes, at least one	yes, 2 cities or more	more than a year or never consulted	TRUE	FALSE	NA
overall population	San Pedro	25 years or more	secondary / university	Ivorian	4 years or more	1999 FCFA (~3€) or less	bar / “maquis”	7 clients or more	always	never	yes, at least one	yes, 2 cities or more	less than a year	TRUE	FALSE	NA
overall population	San Pedro	25 years or more	primary	Ivorian	3 years or less	1999 FCFA (~3€) or less	bar / “maquis”	2-6 clients	never / sometimes / often	often / always	yes, at least one	yes, 2 cities or more	less than a year	FALSE	TRUE	TRUE
overall population	San Pedro	25 years or more	primary	Ivorian	3 years or less	1999 FCFA (~3€) or less	bar / “maquis”	2-6 clients	never / sometimes / often	never	yes, at least one	no, 1 city only	more than a year or never consulted	FALSE	TRUE	FALSE
overall population	San Pedro	24 years or less	primary	Ivorian	3 years or less	1999 FCFA (~3€) or less	brothel	7 clients or more	always	never	yes, at least one	yes, 2 cities or more	less than a year	FALSE	TRUE	FALSE
overall population	San Pedro	24 years or less	primary	Ivorian	3 years or less	1999 FCFA (~3€) or less	brothel	2-6 clients	always	sometimes	yes, at least one	yes, 2 cities or more	less than a year	FALSE	TRUE	FALSE
overall population	San Pedro	24 years or less	secondary / university	other nationality	3 years or less	1999 FCFA (~3€) or less	brothel	2-6 clients	always	NA	yes, at least one	no, 1 city only	less than a year	FALSE	TRUE	FALSE
overall population	San Pedro	25 years or more	never been to school	Ivorian	4 years or more	1999 FCFA (~3€) or less	bar / “maquis”	2-6 clients	never / sometimes / often	often / always	yes, at least one	yes, 2 cities or more	less than a year	FALSE	TRUE	FALSE
overall population	San Pedro	24 years or less	primary	Ivorian	3 years or less	1999 FCFA (~3€) or less	brothel	2-6 clients	always	never	none	yes, 2 cities or more	less than a year	FALSE	TRUE	FALSE
overall population	San Pedro	25 years or more	primary	Ivorian	4 years or more	2000 FCFA (~3€) or more	hotel	2-6 clients	never / sometimes / often	sometimes	yes, at least one	no, 1 city only	more than a year or never consulted	FALSE	TRUE	FALSE
overall population	San Pedro	25 years or more	primary	other nationality	4 years or more	1999 FCFA (~3€) or less	hotel	2-6 clients	never / sometimes / often	never	yes, at least one	yes, 2 cities or more	less than a year	FALSE	TRUE	FALSE
overall population	San Pedro	24 years or less	primary	Ivorian	4 years or more	1999 FCFA (~3€) or less	bar / “maquis”	7 clients or more	always	never	none	yes, 2 cities or more	less than a year	TRUE	FALSE	NA
overall population	San Pedro	24 years or less	secondary / university	other nationality	3 years or less	1999 FCFA (~3€) or less	bar / “maquis”	7 clients or more	never / sometimes / often	never	yes, at least one	yes, 2 cities or more	less than a year	TRUE	FALSE	NA
overall population	San Pedro	24 years or less	secondary / university	Ivorian	3 years or less	1999 FCFA (~3€) or less	bar / “maquis”	2-6 clients	always	never	yes, at least one	no, 1 city only	less than a year	TRUE	FALSE	NA
overall population	San Pedro	24 years or less	primary	Ivorian	3 years or less	1999 FCFA (~3€) or less	bar / “maquis”	7 clients or more	always	never	yes, at least one	yes, 2 cities or more	less than a year	TRUE	FALSE	NA
overall population	San Pedro	25 years or more	never been to school	Ivorian	3 years or less	1999 FCFA (~3€) or less	bar / “maquis”	2-6 clients	always	NA	none	no, 1 city only	less than a year	TRUE	FALSE	NA
overall population	San Pedro	25 years or more	primary	Ivorian	3 years or less	1999 FCFA (~3€) or less	bar / “maquis”	1 client	always	NA	yes, at least one	yes, 2 cities or more	less than a year	TRUE	FALSE	NA
overall population	San Pedro	24 years or less	primary	Ivorian	3 years or less	1999 FCFA (~3€) or less	bar / “maquis”	2-6 clients	never / sometimes / often	NA	none	no, 1 city only	more than a year or never consulted	TRUE	FALSE	NA
overall population	San Pedro	25 years or more	secondary / university	Ivorian	4 years or more	2000 FCFA (~3€) or more	bar / “maquis”	2-6 clients	always	never	none	yes, 2 cities or more	less than a year	TRUE	FALSE	NA
overall population	San Pedro	25 years or more	secondary / university	Ivorian	4 years or more	1999 FCFA (~3€) or less	bar / “maquis”	2-6 clients	always	never	none	no, 1 city only	less than a year	TRUE	FALSE	NA
overall population	San Pedro	25 years or more	never been to school	other nationality	4 years or more	2000 FCFA (~3€) or more	hotel	2-6 clients	always	never	yes, at least one	yes, 2 cities or more	NA	TRUE	FALSE	NA
overall population	San Pedro	25 years or more	primary	Ivorian	4 years or more	2000 FCFA (~3€) or more	hotel	1 client	always	never	yes, at least one	yes, 2 cities or more	more than a year or never consulted	TRUE	FALSE	NA
overall population	San Pedro	25 years or more	primary	other nationality	4 years or more	2000 FCFA (~3€) or more	hotel	2-6 clients	always	never	yes, at least one	yes, 2 cities or more	more than a year or never consulted	TRUE	FALSE	NA
overall population	San Pedro	25 years or more	primary	Ivorian	3 years or less	1999 FCFA (~3€) or less	street	2-6 clients	always	never	yes, at least one	yes, 2 cities or more	more than a year or never consulted	TRUE	FALSE	NA
overall population	San Pedro	25 years or more	never been to school	Ivorian	3 years or less	1999 FCFA (~3€) or less	brothel	2-6 clients	always	never	yes, at least one	yes, 2 cities or more	more than a year or never consulted	TRUE	FALSE	NA
overall population	San Pedro	25 years or more	primary	Ivorian	4 years or more	2000 FCFA (~3€) or more	bar / “maquis”	2-6 clients	always	never	none	no, 1 city only	less than a year	TRUE	FALSE	NA
overall population	San Pedro	24 years or less	never been to school	Ivorian	3 years or less	2000 FCFA (~3€) or more	bar / “maquis”	2-6 clients	always	often / always	yes, at least one	yes, 2 cities or more	more than a year or never consulted	TRUE	FALSE	NA
overall population	San Pedro	24 years or less	primary	Ivorian	3 years or less	1999 FCFA (~3€) or less	brothel	2-6 clients	always	never	yes, at least one	yes, 2 cities or more	more than a year or never consulted	TRUE	FALSE	NA
overall population	San Pedro	25 years or more	primary	Ivorian	3 years or less	1999 FCFA (~3€) or less	bar / “maquis”	2-6 clients	never / sometimes / often	often / always	yes, at least one	yes, 2 cities or more	less than a year	TRUE	FALSE	NA
overall population	San Pedro	24 years or less	primary	Ivorian	3 years or less	2000 FCFA (~3€) or more	bar / “maquis”	1 client	never / sometimes / often	often / always	yes, at least one	no, 1 city only	less than a year	TRUE	FALSE	NA
overall population	San Pedro	24 years or less	secondary / university	Ivorian	3 years or less	1999 FCFA (~3€) or less	bar / “maquis”	2-6 clients	never / sometimes / often	often / always	yes, at least one	no, 1 city only	less than a year	TRUE	FALSE	NA
overall population	San Pedro	24 years or less	secondary / university	Ivorian	3 years or less	2000 FCFA (~3€) or more	bar / “maquis”	1 client	always	never	yes, at least one	no, 1 city only	less than a year	TRUE	FALSE	NA
overall population	San Pedro	24 years or less	never been to school	Ivorian	3 years or less	1999 FCFA (~3€) or less	street	2-6 clients	always	NA	yes, at least one	no, 1 city only	less than a year	TRUE	FALSE	NA
overall population	San Pedro	24 years or less	never been to school	Ivorian	3 years or less	1999 FCFA (~3€) or less	bar / “maquis”	2-6 clients	always	often / always	yes, at least one	yes, 2 cities or more	less than a year	TRUE	FALSE	NA
overall population	San Pedro	24 years or less	never been to school	Ivorian	3 years or less	1999 FCFA (~3€) or less	bar / “maquis”	2-6 clients	always	sometimes	yes, at least one	no, 1 city only	less than a year	TRUE	FALSE	NA
overall population	San Pedro	24 years or less	never been to school	Ivorian	3 years or less	1999 FCFA (~3€) or less	bar / “maquis”	2-6 clients	always	NA	yes, at least one	yes, 2 cities or more	less than a year	TRUE	FALSE	NA
overall population	San Pedro	24 years or less	primary	Ivorian	3 years or less	1999 FCFA (~3€) or less	street	1 client	never / sometimes / often	often / always	yes, at least one	no, 1 city only	more than a year or never consulted	TRUE	FALSE	NA
overall population	San Pedro	25 years or more	primary	Ivorian	3 years or less	2000 FCFA (~3€) or more	bar / “maquis”	2-6 clients	always	never	yes, at least one	yes, 2 cities or more	less than a year	TRUE	FALSE	NA
overall population	San Pedro	25 years or more	primary	Ivorian	3 years or less	2000 FCFA (~3€) or more	bar / “maquis”	2-6 clients	always	never	yes, at least one	no, 1 city only	less than a year	TRUE	FALSE	NA
overall population	San Pedro	24 years or less	never been to school	Ivorian	3 years or less	2000 FCFA (~3€) or more	bar / “maquis”	2-6 clients	always	never	yes, at least one	yes, 2 cities or more	more than a year or never consulted	TRUE	FALSE	NA
overall population	San Pedro	25 years or more	primary	Ivorian	4 years or more	2000 FCFA (~3€) or more	hotel	2-6 clients	always	never	yes, at least one	no, 1 city only	less than a year	TRUE	FALSE	NA
overall population	San Pedro	25 years or more	primary	Ivorian	4 years or more	1999 FCFA (~3€) or less	hotel	7 clients or more	always	never	yes, at least one	yes, 2 cities or more	more than a year or never consulted	TRUE	FALSE	NA
overall population	San Pedro	24 years or less	never been to school	Ivorian	3 years or less	1999 FCFA (~3€) or less	brothel	2-6 clients	always	never	yes, at least one	yes, 2 cities or more	less than a year	TRUE	FALSE	NA
overall population	San Pedro	24 years or less	primary	other nationality	3 years or less	1999 FCFA (~3€) or less	brothel	7 clients or more	always	never	yes, at least one	yes, 2 cities or more	less than a year	TRUE	FALSE	NA
overall population	San Pedro	25 years or more	never been to school	Ivorian	3 years or less	1999 FCFA (~3€) or less	brothel	2-6 clients	always	never	none	no, 1 city only	less than a year	TRUE	FALSE	NA
overall population	San Pedro	25 years or more	primary	Ivorian	4 years or more	1999 FCFA (~3€) or less	brothel	2-6 clients	always	never	none	no, 1 city only	less than a year	TRUE	FALSE	NA
overall population	San Pedro	25 years or more	primary	other nationality	3 years or less	2000 FCFA (~3€) or more	bar / “maquis”	2-6 clients	never / sometimes / often	never	yes, at least one	yes, 2 cities or more	less than a year	TRUE	FALSE	NA
overall population	San Pedro	25 years or more	primary	Ivorian	3 years or less	2000 FCFA (~3€) or more	bar / “maquis”	1 client	NA	never	none	no, 1 city only	less than a year	TRUE	FALSE	NA
overall population	San Pedro	25 years or more	never been to school	Ivorian	3 years or less	1999 FCFA (~3€) or less	bar / “maquis”	7 clients or more	always	never	yes, at least one	yes, 2 cities or more	less than a year	TRUE	FALSE	NA
overall population	San Pedro	25 years or more	primary	Ivorian	4 years or more	2000 FCFA (~3€) or more	hotel	2-6 clients	never / sometimes / often	sometimes	yes, at least one	no, 1 city only	less than a year	TRUE	FALSE	NA
overall population	San Pedro	24 years or less	never been to school	Ivorian	4 years or more	1999 FCFA (~3€) or less	hotel	2-6 clients	always	never	yes, at least one	yes, 2 cities or more	less than a year	TRUE	FALSE	NA
overall population	San Pedro	25 years or more	secondary / university	other nationality	4 years or more	1999 FCFA (~3€) or less	hotel	7 clients or more	always	never	yes, at least one	yes, 2 cities or more	less than a year	TRUE	FALSE	NA
overall population	San Pedro	25 years or more	never been to school	Ivorian	4 years or more	1999 FCFA (~3€) or less	hotel	2-6 clients	always	NA	yes, at least one	yes, 2 cities or more	less than a year	TRUE	FALSE	NA
overall population	San Pedro	24 years or less	primary	Ivorian	3 years or less	1999 FCFA (~3€) or less	hotel	2-6 clients	always	never	yes, at least one	yes, 2 cities or more	less than a year	TRUE	FALSE	NA
overall population	San Pedro	24 years or less	secondary / university	Ivorian	3 years or less	1999 FCFA (~3€) or less	bar / “maquis”	2-6 clients	never / sometimes / often	never	yes, at least one	no, 1 city only	less than a year	TRUE	FALSE	NA
overall population	San Pedro	24 years or less	never been to school	other nationality	3 years or less	1999 FCFA (~3€) or less	hotel	7 clients or more	always	never	yes, at least one	no, 1 city only	more than a year or never consulted	TRUE	FALSE	NA
overall population	San Pedro	24 years or less	primary	Ivorian	3 years or less	1999 FCFA (~3€) or less	hotel	2-6 clients	always	never	yes, at least one	yes, 2 cities or more	less than a year	TRUE	FALSE	NA
overall population	San Pedro	24 years or less	primary	other nationality	3 years or less	1999 FCFA (~3€) or less	brothel	2-6 clients	always	sometimes	yes, at least one	yes, 2 cities or more	less than a year	TRUE	FALSE	NA
overall population	San Pedro	25 years or more	secondary / university	other nationality	4 years or more	2000 FCFA (~3€) or more	bar / “maquis”	7 clients or more	always	NA	yes, at least one	no, 1 city only	less than a year	TRUE	FALSE	NA
overall population	San Pedro	25 years or more	primary	Ivorian	4 years or more	1999 FCFA (~3€) or less	brothel	2-6 clients	always	sometimes	yes, at least one	yes, 2 cities or more	more than a year or never consulted	TRUE	FALSE	NA
overall population	San Pedro	25 years or more	primary	Ivorian	4 years or more	1999 FCFA (~3€) or less	brothel	2-6 clients	always	sometimes	yes, at least one	no, 1 city only	more than a year or never consulted	TRUE	FALSE	NA
overall population	San Pedro	25 years or more	secondary / university	other nationality	3 years or less	1999 FCFA (~3€) or less	brothel	2-6 clients	always	sometimes	none	yes, 2 cities or more	less than a year	TRUE	FALSE	NA
overall population	San Pedro	25 years or more	never been to school	Ivorian	3 years or less	1999 FCFA (~3€) or less	brothel	7 clients or more	always	sometimes	yes, at least one	yes, 2 cities or more	more than a year or never consulted	TRUE	FALSE	NA
overall population	San Pedro	25 years or more	primary	other nationality	4 years or more	1999 FCFA (~3€) or less	brothel	2-6 clients	always	never	yes, at least one	no, 1 city only	less than a year	TRUE	FALSE	NA
overall population	San Pedro	25 years or more	secondary / university	other nationality	3 years or less	1999 FCFA (~3€) or less	brothel	7 clients or more	always	often / always	none	no, 1 city only	less than a year	TRUE	FALSE	NA
overall population	San Pedro	25 years or more	primary	Ivorian	4 years or more	1999 FCFA (~3€) or less	brothel	2-6 clients	always	sometimes	yes, at least one	yes, 2 cities or more	less than a year	TRUE	FALSE	NA
overall population	San Pedro	25 years or more	primary	Ivorian	4 years or more	1999 FCFA (~3€) or less	brothel	7 clients or more	always	never	yes, at least one	yes, 2 cities or more	less than a year	TRUE	FALSE	NA
overall population	San Pedro	25 years or more	primary	Ivorian	3 years or less	1999 FCFA (~3€) or less	brothel	2-6 clients	always	never	yes, at least one	yes, 2 cities or more	less than a year	TRUE	FALSE	NA
overall population	San Pedro	25 years or more	primary	other nationality	3 years or less	1999 FCFA (~3€) or less	brothel	2-6 clients	always	never	yes, at least one	no, 1 city only	less than a year	TRUE	FALSE	NA
overall population	San Pedro	25 years or more	primary	other nationality	4 years or more	1999 FCFA (~3€) or less	brothel	2-6 clients	always	never	yes, at least one	no, 1 city only	less than a year	TRUE	FALSE	NA
overall population	San Pedro	25 years or more	secondary / university	Ivorian	4 years or more	1999 FCFA (~3€) or less	bar / “maquis”	2-6 clients	NA	often / always	yes, at least one	yes, 2 cities or more	more than a year or never consulted	TRUE	FALSE	NA
overall population	San Pedro	25 years or more	primary	Ivorian	3 years or less	2000 FCFA (~3€) or more	bar / “maquis”	1 client	always	never	yes, at least one	no, 1 city only	more than a year or never consulted	TRUE	FALSE	NA
overall population	San Pedro	25 years or more	secondary / university	Ivorian	3 years or less	2000 FCFA (~3€) or more	bar / “maquis”	2-6 clients	always	never	none	yes, 2 cities or more	less than a year	TRUE	FALSE	NA
overall population	San Pedro	25 years or more	secondary / university	Ivorian	4 years or more	2000 FCFA (~3€) or more	bar / “maquis”	2-6 clients	always	never	yes, at least one	yes, 2 cities or more	more than a year or never consulted	TRUE	FALSE	NA
overall population	San Pedro	24 years or less	primary	Ivorian	3 years or less	2000 FCFA (~3€) or more	bar / “maquis”	1 client	always	never	yes, at least one	yes, 2 cities or more	less than a year	TRUE	FALSE	NA
overall population	San Pedro	25 years or more	secondary / university	other nationality	3 years or less	1999 FCFA (~3€) or less	bar / “maquis”	2-6 clients	always	never	yes, at least one	no, 1 city only	less than a year	TRUE	FALSE	NA
overall population	San Pedro	24 years or less	secondary / university	Ivorian	3 years or less	1999 FCFA (~3€) or less	bar / “maquis”	2-6 clients	always	never	none	no, 1 city only	less than a year	TRUE	FALSE	NA
overall population	San Pedro	24 years or less	primary	Ivorian	3 years or less	1999 FCFA (~3€) or less	bar / “maquis”	2-6 clients	always	never	yes, at least one	no, 1 city only	less than a year	TRUE	FALSE	NA
overall population	San Pedro	24 years or less	never been to school	Ivorian	3 years or less	1999 FCFA (~3€) or less	bar / “maquis”	2-6 clients	always	often / always	yes, at least one	no, 1 city only	less than a year	TRUE	FALSE	NA
overall population	San Pedro	24 years or less	secondary / university	Ivorian	3 years or less	2000 FCFA (~3€) or more	bar / “maquis”	1 client	always	never	yes, at least one	no, 1 city only	less than a year	TRUE	FALSE	NA
overall population	San Pedro	25 years or more	primary	Ivorian	4 years or more	1999 FCFA (~3€) or less	brothel	2-6 clients	always	sometimes	yes, at least one	no, 1 city only	less than a year	TRUE	FALSE	NA
overall population	San Pedro	24 years or less	primary	Ivorian	3 years or less	1999 FCFA (~3€) or less	bar / “maquis”	2-6 clients	always	sometimes	yes, at least one	no, 1 city only	less than a year	TRUE	FALSE	NA
overall population	San Pedro	25 years or more	secondary / university	other nationality	4 years or more	1999 FCFA (~3€) or less	brothel	7 clients or more	always	sometimes	yes, at least one	no, 1 city only	less than a year	TRUE	FALSE	NA
overall population	San Pedro	25 years or more	primary	other nationality	4 years or more	1999 FCFA (~3€) or less	brothel	2-6 clients	NA	NA	yes, at least one	no, 1 city only	less than a year	TRUE	FALSE	NA
overall population	San Pedro	25 years or more	secondary / university	other nationality	4 years or more	1999 FCFA (~3€) or less	brothel	7 clients or more	always	sometimes	yes, at least one	yes, 2 cities or more	less than a year	TRUE	FALSE	NA
overall population	San Pedro	25 years or more	never been to school	Ivorian	3 years or less	1999 FCFA (~3€) or less	brothel	2-6 clients	always	sometimes	yes, at least one	yes, 2 cities or more	less than a year	TRUE	FALSE	NA
overall population	San Pedro	25 years or more	primary	Ivorian	3 years or less	2000 FCFA (~3€) or more	hotel	2-6 clients	always	never	yes, at least one	yes, 2 cities or more	less than a year	TRUE	FALSE	NA
overall population	San Pedro	25 years or more	secondary / university	Ivorian	3 years or less	2000 FCFA (~3€) or more	hotel	2-6 clients	always	never	yes, at least one	yes, 2 cities or more	less than a year	TRUE	FALSE	NA
overall population	San Pedro	24 years or less	primary	Ivorian	4 years or more	1999 FCFA (~3€) or less	bar / “maquis”	2-6 clients	always	sometimes	yes, at least one	yes, 2 cities or more	less than a year	TRUE	FALSE	NA
overall population	San Pedro	25 years or more	primary	Ivorian	3 years or less	1999 FCFA (~3€) or less	brothel	2-6 clients	always	often / always	yes, at least one	no, 1 city only	less than a year	TRUE	FALSE	NA
overall population	San Pedro	24 years or less	never been to school	Ivorian	3 years or less	1999 FCFA (~3€) or less	brothel	2-6 clients	always	never	yes, at least one	yes, 2 cities or more	less than a year	TRUE	FALSE	NA
overall population	San Pedro	25 years or more	primary	other nationality	4 years or more	1999 FCFA (~3€) or less	brothel	2-6 clients	always	sometimes	yes, at least one	yes, 2 cities or more	less than a year	TRUE	FALSE	NA
overall population	San Pedro	24 years or less	secondary / university	other nationality	3 years or less	1999 FCFA (~3€) or less	brothel	2-6 clients	always	never	yes, at least one	no, 1 city only	less than a year	TRUE	FALSE	NA
overall population	San Pedro	25 years or more	primary	other nationality	3 years or less	1999 FCFA (~3€) or less	brothel	2-6 clients	always	never	yes, at least one	no, 1 city only	less than a year	TRUE	FALSE	NA
overall population	San Pedro	25 years or more	primary	Ivorian	3 years or less	1999 FCFA (~3€) or less	brothel	2-6 clients	always	never	yes, at least one	no, 1 city only	less than a year	TRUE	FALSE	NA
overall population	San Pedro	25 years or more	secondary / university	other nationality	4 years or more	1999 FCFA (~3€) or less	brothel	2-6 clients	always	never	yes, at least one	yes, 2 cities or more	less than a year	TRUE	FALSE	NA
overall population	San Pedro	25 years or more	secondary / university	other nationality	3 years or less	1999 FCFA (~3€) or less	brothel	2-6 clients	never / sometimes / often	never	yes, at least one	no, 1 city only	less than a year	TRUE	FALSE	NA
overall population	San Pedro	25 years or more	primary	Ivorian	3 years or less	2000 FCFA (~3€) or more	brothel	2-6 clients	always	never	yes, at least one	no, 1 city only	less than a year	TRUE	FALSE	NA
overall population	San Pedro	24 years or less	never been to school	Ivorian	4 years or more	1999 FCFA (~3€) or less	brothel	2-6 clients	always	sometimes	yes, at least one	yes, 2 cities or more	less than a year	TRUE	FALSE	NA
overall population	San Pedro	25 years or more	secondary / university	other nationality	3 years or less	1999 FCFA (~3€) or less	brothel	2-6 clients	always	never	yes, at least one	yes, 2 cities or more	less than a year	TRUE	FALSE	NA
overall population	San Pedro	24 years or less	secondary / university	Ivorian	3 years or less	1999 FCFA (~3€) or less	brothel	2-6 clients	always	never	yes, at least one	yes, 2 cities or more	less than a year	TRUE	FALSE	NA
overall population	San Pedro	24 years or less	secondary / university	Ivorian	4 years or more	1999 FCFA (~3€) or less	brothel	2-6 clients	always	never	yes, at least one	no, 1 city only	less than a year	TRUE	FALSE	NA
overall population	San Pedro	25 years or more	primary	Ivorian	3 years or less	1999 FCFA (~3€) or less	bar / “maquis”	2-6 clients	always	sometimes	yes, at least one	no, 1 city only	less than a year	TRUE	FALSE	NA
overall population	San Pedro	25 years or more	primary	Ivorian	3 years or less	1999 FCFA (~3€) or less	bar / “maquis”	2-6 clients	always	sometimes	yes, at least one	no, 1 city only	less than a year	TRUE	FALSE	NA
overall population	San Pedro	24 years or less	never been to school	Ivorian	4 years or more	1999 FCFA (~3€) or less	bar / “maquis”	7 clients or more	never / sometimes / often	sometimes	yes, at least one	yes, 2 cities or more	more than a year or never consulted	FALSE	TRUE	FALSE
overall population	San Pedro	25 years or more	never been to school	other nationality	4 years or more	2000 FCFA (~3€) or more	bar / “maquis”	2-6 clients	always	never	none	no, 1 city only	less than a year	FALSE	TRUE	FALSE
overall population	San Pedro	24 years or less	never been to school	Ivorian	4 years or more	1999 FCFA (~3€) or less	hotel	7 clients or more	never / sometimes / often	never	yes, at least one	yes, 2 cities or more	less than a year	FALSE	TRUE	TRUE
overall population	San Pedro	25 years or more	never been to school	Ivorian	4 years or more	1999 FCFA (~3€) or less	brothel	7 clients or more	always	sometimes	yes, at least one	yes, 2 cities or more	less than a year	FALSE	TRUE	FALSE
overall population	San Pedro	24 years or less	secondary / university	other nationality	4 years or more	1999 FCFA (~3€) or less	brothel	7 clients or more	always	sometimes	yes, at least one	yes, 2 cities or more	more than a year or never consulted	FALSE	TRUE	TRUE
overall population	San Pedro	25 years or more	never been to school	other nationality	3 years or less	2000 FCFA (~3€) or more	bar / “maquis”	2-6 clients	always	often / always	yes, at least one	no, 1 city only	less than a year	FALSE	TRUE	FALSE
overall population	San Pedro	25 years or more	primary	Ivorian	4 years or more	1999 FCFA (~3€) or less	hotel	2-6 clients	always	never	yes, at least one	yes, 2 cities or more	less than a year	FALSE	TRUE	FALSE
overall population	San Pedro	24 years or less	never been to school	Ivorian	4 years or more	1999 FCFA (~3€) or less	hotel	2-6 clients	always	never	yes, at least one	no, 1 city only	more than a year or never consulted	FALSE	TRUE	FALSE
overall population	San Pedro	25 years or more	primary	other nationality	4 years or more	1999 FCFA (~3€) or less	brothel	2-6 clients	never / sometimes / often	sometimes	NA	yes, 2 cities or more	less than a year	FALSE	TRUE	FALSE
overall population	San Pedro	24 years or less	never been to school	Ivorian	3 years or less	2000 FCFA (~3€) or more	bar / “maquis”	2-6 clients	never / sometimes / often	NA	yes, at least one	no, 1 city only	less than a year	TRUE	FALSE	NA
overall population	San Pedro	25 years or more	never been to school	other nationality	4 years or more	1999 FCFA (~3€) or less	bar / “maquis”	2-6 clients	always	never	yes, at least one	yes, 2 cities or more	less than a year	TRUE	FALSE	NA
overall population	San Pedro	25 years or more	secondary / university	other nationality	4 years or more	1999 FCFA (~3€) or less	bar / “maquis”	2-6 clients	always	never	yes, at least one	yes, 2 cities or more	less than a year	TRUE	FALSE	NA
overall population	San Pedro	25 years or more	secondary / university	other nationality	4 years or more	1999 FCFA (~3€) or less	brothel	2-6 clients	NA	often / always	NA	yes, 2 cities or more	more than a year or never consulted	TRUE	FALSE	NA
overall population	San Pedro	25 years or more	secondary / university	other nationality	3 years or less	1999 FCFA (~3€) or less	brothel	2-6 clients	always	NA	yes, at least one	yes, 2 cities or more	less than a year	TRUE	FALSE	NA
overall population	San Pedro	25 years or more	primary	Ivorian	3 years or less	1999 FCFA (~3€) or less	brothel	2-6 clients	always	never	yes, at least one	yes, 2 cities or more	less than a year	TRUE	FALSE	NA
overall population	San Pedro	24 years or less	secondary / university	other nationality	3 years or less	1999 FCFA (~3€) or less	bar / “maquis”	2-6 clients	always	NA	yes, at least one	no, 1 city only	less than a year	TRUE	FALSE	NA
overall population	San Pedro	25 years or more	primary	Ivorian	3 years or less	1999 FCFA (~3€) or less	brothel	2-6 clients	always	never	yes, at least one	no, 1 city only	less than a year	TRUE	FALSE	NA
overall population	San Pedro	25 years or more	primary	Ivorian	3 years or less	1999 FCFA (~3€) or less	brothel	2-6 clients	always	NA	yes, at least one	no, 1 city only	less than a year	TRUE	FALSE	NA
overall population	San Pedro	25 years or more	secondary / university	Ivorian	3 years or less	1999 FCFA (~3€) or less	brothel	2-6 clients	always	NA	yes, at least one	no, 1 city only	less than a year	TRUE	FALSE	NA
overall population	San Pedro	25 years or more	primary	other nationality	4 years or more	1999 FCFA (~3€) or less	brothel	7 clients or more	always	sometimes	yes, at least one	yes, 2 cities or more	less than a year	TRUE	FALSE	NA
overall population	San Pedro	25 years or more	primary	Ivorian	4 years or more	1999 FCFA (~3€) or less	brothel	2-6 clients	always	sometimes	yes, at least one	yes, 2 cities or more	less than a year	TRUE	FALSE	NA
overall population	San Pedro	24 years or less	primary	Ivorian	3 years or less	1999 FCFA (~3€) or less	brothel	2-6 clients	always	sometimes	yes, at least one	yes, 2 cities or more	less than a year	TRUE	FALSE	NA
overall population	San Pedro	25 years or more	secondary / university	Ivorian	3 years or less	1999 FCFA (~3€) or less	brothel	2-6 clients	always	sometimes	yes, at least one	yes, 2 cities or more	more than a year or never consulted	TRUE	FALSE	NA
overall population	San Pedro	25 years or more	primary	other nationality	4 years or more	1999 FCFA (~3€) or less	bar / “maquis”	2-6 clients	always	sometimes	yes, at least one	yes, 2 cities or more	less than a year	TRUE	FALSE	NA
overall population	San Pedro	24 years or less	secondary / university	Ivorian	4 years or more	2000 FCFA (~3€) or more	bar / “maquis”	2-6 clients	NA	never	none	no, 1 city only	less than a year	TRUE	FALSE	NA
overall population	San Pedro	24 years or less	secondary / university	Ivorian	3 years or less	2000 FCFA (~3€) or more	other	2-6 clients	never / sometimes / often	NA	yes, at least one	no, 1 city only	less than a year	TRUE	FALSE	NA
overall population	San Pedro	24 years or less	primary	Ivorian	3 years or less	2000 FCFA (~3€) or more	other	2-6 clients	always	NA	none	no, 1 city only	more than a year or never consulted	TRUE	FALSE	NA
overall population	San Pedro	24 years or less	primary	Ivorian	3 years or less	2000 FCFA (~3€) or more	bar / “maquis”	2-6 clients	always	never	yes, at least one	no, 1 city only	less than a year	TRUE	FALSE	NA
overall population	San Pedro	24 years or less	never been to school	Ivorian	3 years or less	2000 FCFA (~3€) or more	bar / “maquis”	2-6 clients	NA	never	yes, at least one	no, 1 city only	less than a year	TRUE	FALSE	NA
overall population	San Pedro	25 years or more	primary	Ivorian	4 years or more	1999 FCFA (~3€) or less	bar / “maquis”	2-6 clients	always	never	yes, at least one	no, 1 city only	more than a year or never consulted	TRUE	FALSE	NA
overall population	San Pedro	25 years or more	secondary / university	Ivorian	4 years or more	1999 FCFA (~3€) or less	bar / “maquis”	2-6 clients	always	never	yes, at least one	yes, 2 cities or more	less than a year	TRUE	FALSE	NA
overall population	San Pedro	24 years or less	secondary / university	Ivorian	3 years or less	2000 FCFA (~3€) or more	bar / “maquis”	2-6 clients	always	never	yes, at least one	no, 1 city only	less than a year	TRUE	FALSE	NA
overall population	San Pedro	25 years or more	never been to school	Ivorian	3 years or less	1999 FCFA (~3€) or less	bar / “maquis”	2-6 clients	always	never	yes, at least one	no, 1 city only	less than a year	TRUE	FALSE	NA
overall population	San Pedro	24 years or less	never been to school	Ivorian	3 years or less	1999 FCFA (~3€) or less	hotel	2-6 clients	always	never	yes, at least one	no, 1 city only	less than a year	TRUE	FALSE	NA
overall population	San Pedro	25 years or more	never been to school	Ivorian	4 years or more	2000 FCFA (~3€) or more	hotel	2-6 clients	always	never	none	no, 1 city only	less than a year	TRUE	FALSE	NA
overall population	San Pedro	25 years or more	never been to school	Ivorian	3 years or less	1999 FCFA (~3€) or less	hotel	7 clients or more	always	never	yes, at least one	yes, 2 cities or more	more than a year or never consulted	TRUE	FALSE	NA
overall population	San Pedro	25 years or more	never been to school	Ivorian	4 years or more	1999 FCFA (~3€) or less	hotel	2-6 clients	always	never	none	yes, 2 cities or more	less than a year	TRUE	FALSE	NA
overall population	San Pedro	25 years or more	primary	Ivorian	4 years or more	1999 FCFA (~3€) or less	bar / “maquis”	2-6 clients	never / sometimes / often	never	yes, at least one	yes, 2 cities or more	less than a year	TRUE	FALSE	NA
overall population	San Pedro	24 years or less	never been to school	Ivorian	3 years or less	1999 FCFA (~3€) or less	bar / “maquis”	7 clients or more	always	never	yes, at least one	yes, 2 cities or more	less than a year	TRUE	FALSE	NA
overall population	San Pedro	24 years or less	never been to school	Ivorian	3 years or less	1999 FCFA (~3€) or less	hotel	2-6 clients	always	never	yes, at least one	no, 1 city only	less than a year	TRUE	FALSE	NA
overall population	San Pedro	25 years or more	never been to school	Ivorian	3 years or less	1999 FCFA (~3€) or less	bar / “maquis”	2-6 clients	always	never	yes, at least one	no, 1 city only	less than a year	TRUE	FALSE	NA
overall population	San Pedro	24 years or less	never been to school	Ivorian	3 years or less	1999 FCFA (~3€) or less	street	2-6 clients	always	never	none	yes, 2 cities or more	more than a year or never consulted	TRUE	FALSE	NA
overall population	San Pedro	25 years or more	primary	Ivorian	3 years or less	1999 FCFA (~3€) or less	street	2-6 clients	always	never	yes, at least one	no, 1 city only	more than a year or never consulted	TRUE	FALSE	NA
overall population	San Pedro	24 years or less	never been to school	Ivorian	3 years or less	1999 FCFA (~3€) or less	bar / “maquis”	2-6 clients	always	never	yes, at least one	yes, 2 cities or more	less than a year	TRUE	FALSE	NA
overall population	San Pedro	24 years or less	primary	Ivorian	3 years or less	1999 FCFA (~3€) or less	hotel	2-6 clients	always	never	yes, at least one	no, 1 city only	less than a year	TRUE	FALSE	NA
overall population	San Pedro	25 years or more	never been to school	Ivorian	4 years or more	1999 FCFA (~3€) or less	hotel	2-6 clients	always	never	yes, at least one	no, 1 city only	less than a year	TRUE	FALSE	NA
overall population	San Pedro	25 years or more	never been to school	other nationality	4 years or more	1999 FCFA (~3€) or less	brothel	2-6 clients	always	never	yes, at least one	yes, 2 cities or more	more than a year or never consulted	TRUE	FALSE	NA
overall population	San Pedro	24 years or less	never been to school	Ivorian	3 years or less	1999 FCFA (~3€) or less	bar / “maquis”	2-6 clients	always	never	yes, at least one	no, 1 city only	less than a year	TRUE	FALSE	NA
overall population	San Pedro	24 years or less	primary	Ivorian	3 years or less	1999 FCFA (~3€) or less	bar / “maquis”	2-6 clients	always	never	yes, at least one	no, 1 city only	less than a year	TRUE	FALSE	NA
overall population	San Pedro	24 years or less	never been to school	Ivorian	3 years or less	1999 FCFA (~3€) or less	bar / “maquis”	2-6 clients	always	never	NA	yes, 2 cities or more	less than a year	TRUE	FALSE	NA
overall population	San Pedro	25 years or more	secondary / university	Ivorian	3 years or less	2000 FCFA (~3€) or more	hotel	1 client	always	never	yes, at least one	yes, 2 cities or more	more than a year or never consulted	TRUE	FALSE	NA
overall population	San Pedro	25 years or more	never been to school	Ivorian	4 years or more	1999 FCFA (~3€) or less	hotel	7 clients or more	always	never	yes, at least one	yes, 2 cities or more	less than a year	TRUE	FALSE	NA
overall population	San Pedro	25 years or more	never been to school	other nationality	4 years or more	1999 FCFA (~3€) or less	hotel	2-6 clients	always	never	yes, at least one	no, 1 city only	less than a year	TRUE	FALSE	NA
overall population	San Pedro	24 years or less	never been to school	Ivorian	3 years or less	1999 FCFA (~3€) or less	hotel	2-6 clients	always	never	yes, at least one	no, 1 city only	less than a year	TRUE	FALSE	NA
overall population	San Pedro	25 years or more	secondary / university	Ivorian	3 years or less	1999 FCFA (~3€) or less	hotel	2-6 clients	always	never	yes, at least one	no, 1 city only	less than a year	TRUE	FALSE	NA
overall population	San Pedro	25 years or more	never been to school	other nationality	4 years or more	1999 FCFA (~3€) or less	hotel	2-6 clients	always	never	yes, at least one	yes, 2 cities or more	more than a year or never consulted	TRUE	FALSE	NA
overall population	San Pedro	25 years or more	secondary / university	Ivorian	3 years or less	2000 FCFA (~3€) or more	hotel	1 client	always	never	yes, at least one	yes, 2 cities or more	less than a year	TRUE	FALSE	NA
overall population	San Pedro	25 years or more	primary	Ivorian	3 years or less	2000 FCFA (~3€) or more	hotel	2-6 clients	never / sometimes / often	often / always	yes, at least one	yes, 2 cities or more	less than a year	TRUE	FALSE	NA
overall population	San Pedro	25 years or more	secondary / university	Ivorian	3 years or less	1999 FCFA (~3€) or less	brothel	7 clients or more	always	never	yes, at least one	yes, 2 cities or more	less than a year	TRUE	FALSE	NA
overall population	San Pedro	25 years or more	never been to school	Ivorian	3 years or less	2000 FCFA (~3€) or more	bar / “maquis”	2-6 clients	always	never	none	no, 1 city only	less than a year	TRUE	FALSE	NA
overall population	San Pedro	24 years or less	primary	Ivorian	3 years or less	1999 FCFA (~3€) or less	hotel	2-6 clients	never / sometimes / often	never	yes, at least one	no, 1 city only	less than a year	TRUE	FALSE	NA
overall population	San Pedro	24 years or less	never been to school	Ivorian	3 years or less	1999 FCFA (~3€) or less	hotel	2-6 clients	never / sometimes / often	often / always	yes, at least one	yes, 2 cities or more	more than a year or never consulted	TRUE	FALSE	NA
overall population	San Pedro	24 years or less	never been to school	Ivorian	4 years or more	1999 FCFA (~3€) or less	bar / “maquis”	2-6 clients	never / sometimes / often	often / always	none	yes, 2 cities or more	less than a year	TRUE	FALSE	NA
overall population	San Pedro	25 years or more	never been to school	other nationality	3 years or less	1999 FCFA (~3€) or less	brothel	7 clients or more	NA	never	yes, at least one	no, 1 city only	less than a year	TRUE	FALSE	NA
overall population	San Pedro	24 years or less	never been to school	Ivorian	4 years or more	1999 FCFA (~3€) or less	brothel	7 clients or more	always	never	yes, at least one	no, 1 city only	less than a year	TRUE	FALSE	NA
overall population	San Pedro	25 years or more	never been to school	Ivorian	3 years or less	2000 FCFA (~3€) or more	bar / “maquis”	2-6 clients	never / sometimes / often	never	yes, at least one	no, 1 city only	more than a year or never consulted	TRUE	FALSE	NA
overall population	San Pedro	25 years or more	primary	Ivorian	3 years or less	1999 FCFA (~3€) or less	bar / “maquis”	2-6 clients	always	never	none	no, 1 city only	less than a year	TRUE	FALSE	NA
overall population	San Pedro	25 years or more	primary	Ivorian	4 years or more	2000 FCFA (~3€) or more	bar / “maquis”	2-6 clients	always	never	none	yes, 2 cities or more	less than a year	TRUE	FALSE	NA
overall population	San Pedro	25 years or more	primary	Ivorian	4 years or more	1999 FCFA (~3€) or less	other	7 clients or more	always	never	yes, at least one	yes, 2 cities or more	less than a year	TRUE	FALSE	NA
overall population	San Pedro	25 years or more	secondary / university	Ivorian	4 years or more	2000 FCFA (~3€) or more	bar / “maquis”	2-6 clients	always	never	yes, at least one	yes, 2 cities or more	less than a year	TRUE	FALSE	NA
overall population	San Pedro	24 years or less	secondary / university	Ivorian	3 years or less	1999 FCFA (~3€) or less	bar / “maquis”	2-6 clients	always	often / always	none	yes, 2 cities or more	less than a year	TRUE	FALSE	NA
overall population	San Pedro	24 years or less	secondary / university	Ivorian	3 years or less	1999 FCFA (~3€) or less	hotel	7 clients or more	always	never	yes, at least one	no, 1 city only	less than a year	TRUE	FALSE	NA
overall population	San Pedro	25 years or more	secondary / university	Ivorian	4 years or more	1999 FCFA (~3€) or less	hotel	2-6 clients	always	never	yes, at least one	yes, 2 cities or more	more than a year or never consulted	TRUE	FALSE	NA
overall population	San Pedro	25 years or more	secondary / university	other nationality	3 years or less	1999 FCFA (~3€) or less	hotel	7 clients or more	always	sometimes	none	no, 1 city only	less than a year	TRUE	FALSE	NA
overall population	San Pedro	25 years or more	primary	other nationality	4 years or more	1999 FCFA (~3€) or less	hotel	2-6 clients	always	never	yes, at least one	yes, 2 cities or more	more than a year or never consulted	TRUE	FALSE	NA
overall population	San Pedro	25 years or more	primary	Ivorian	4 years or more	1999 FCFA (~3€) or less	hotel	2-6 clients	always	never	yes, at least one	no, 1 city only	more than a year or never consulted	TRUE	FALSE	NA
overall population	San Pedro	25 years or more	primary	Ivorian	4 years or more	1999 FCFA (~3€) or less	hotel	2-6 clients	always	never	yes, at least one	yes, 2 cities or more	less than a year	TRUE	FALSE	NA
overall population	San Pedro	25 years or more	secondary / university	other nationality	4 years or more	1999 FCFA (~3€) or less	brothel	2-6 clients	always	never	yes, at least one	no, 1 city only	more than a year or never consulted	TRUE	FALSE	NA
overall population	San Pedro	24 years or less	secondary / university	other nationality	4 years or more	1999 FCFA (~3€) or less	brothel	2-6 clients	always	never	none	no, 1 city only	more than a year or never consulted	TRUE	FALSE	NA
overall population	San Pedro	24 years or less	secondary / university	other nationality	3 years or less	1999 FCFA (~3€) or less	brothel	1 client	always	never	yes, at least one	no, 1 city only	less than a year	TRUE	FALSE	NA
overall population	San Pedro	25 years or more	secondary / university	other nationality	3 years or less	1999 FCFA (~3€) or less	brothel	2-6 clients	always	never	yes, at least one	no, 1 city only	more than a year or never consulted	TRUE	FALSE	NA
overall population	San Pedro	24 years or less	secondary / university	other nationality	3 years or less	1999 FCFA (~3€) or less	brothel	2-6 clients	always	sometimes	none	no, 1 city only	more than a year or never consulted	TRUE	FALSE	NA
overall population	San Pedro	25 years or more	secondary / university	other nationality	3 years or less	1999 FCFA (~3€) or less	brothel	2-6 clients	always	never	none	no, 1 city only	less than a year	TRUE	FALSE	NA
overall population	San Pedro	25 years or more	primary	other nationality	3 years or less	1999 FCFA (~3€) or less	brothel	2-6 clients	always	never	none	no, 1 city only	more than a year or never consulted	TRUE	FALSE	NA
overall population	San Pedro	25 years or more	NA	other nationality	3 years or less	1999 FCFA (~3€) or less	brothel	2-6 clients	NA	never	NA	no, 1 city only	more than a year or never consulted	TRUE	FALSE	NA
overall population	San Pedro	25 years or more	primary	Ivorian	4 years or more	2000 FCFA (~3€) or more	other	2-6 clients	always	never	yes, at least one	yes, 2 cities or more	more than a year or never consulted	TRUE	FALSE	NA
overall population	San Pedro	25 years or more	never been to school	Ivorian	4 years or more	2000 FCFA (~3€) or more	other	2-6 clients	always	never	yes, at least one	yes, 2 cities or more	less than a year	TRUE	FALSE	NA
overall population	San Pedro	25 years or more	primary	Ivorian	3 years or less	2000 FCFA (~3€) or more	other	2-6 clients	always	never	yes, at least one	no, 1 city only	less than a year	TRUE	FALSE	NA
overall population	San Pedro	25 years or more	primary	Ivorian	3 years or less	2000 FCFA (~3€) or more	hotel	2-6 clients	always	never	yes, at least one	yes, 2 cities or more	less than a year	TRUE	FALSE	NA
overall population	San Pedro	25 years or more	primary	Ivorian	3 years or less	2000 FCFA (~3€) or more	other	2-6 clients	always	never	yes, at least one	yes, 2 cities or more	less than a year	TRUE	FALSE	NA
overall population	San Pedro	25 years or more	primary	Ivorian	3 years or less	2000 FCFA (~3€) or more	other	2-6 clients	always	never	yes, at least one	yes, 2 cities or more	less than a year	TRUE	FALSE	NA
overall population	San Pedro	25 years or more	primary	Ivorian	3 years or less	2000 FCFA (~3€) or more	other	2-6 clients	always	never	yes, at least one	no, 1 city only	less than a year	TRUE	FALSE	NA
overall population	San Pedro	25 years or more	primary	Ivorian	3 years or less	1999 FCFA (~3€) or less	other	2-6 clients	always	never	yes, at least one	yes, 2 cities or more	less than a year	TRUE	FALSE	NA
overall population	San Pedro	25 years or more	primary	Ivorian	3 years or less	2000 FCFA (~3€) or more	hotel	2-6 clients	always	never	yes, at least one	no, 1 city only	less than a year	TRUE	FALSE	NA
overall population	San Pedro	25 years or more	never been to school	Ivorian	3 years or less	2000 FCFA (~3€) or more	other	2-6 clients	always	never	yes, at least one	yes, 2 cities or more	less than a year	TRUE	FALSE	NA
overall population	San Pedro	25 years or more	secondary / university	Ivorian	3 years or less	2000 FCFA (~3€) or more	other	2-6 clients	always	NA	yes, at least one	yes, 2 cities or more	less than a year	TRUE	FALSE	NA
overall population	San Pedro	25 years or more	primary	Ivorian	3 years or less	2000 FCFA (~3€) or more	other	2-6 clients	always	never	yes, at least one	yes, 2 cities or more	less than a year	TRUE	FALSE	NA
overall population	San Pedro	25 years or more	primary	Ivorian	3 years or less	2000 FCFA (~3€) or more	other	2-6 clients	always	never	yes, at least one	NA	less than a year	TRUE	FALSE	NA
overall population	San Pedro	25 years or more	never been to school	Ivorian	3 years or less	2000 FCFA (~3€) or more	other	2-6 clients	always	never	yes, at least one	no, 1 city only	less than a year	TRUE	FALSE	NA
overall population	San Pedro	25 years or more	primary	Ivorian	4 years or more	2000 FCFA (~3€) or more	other	2-6 clients	always	never	yes, at least one	yes, 2 cities or more	less than a year	TRUE	FALSE	NA
overall population	San Pedro	24 years or less	never been to school	Ivorian	3 years or less	1999 FCFA (~3€) or less	bar / “maquis”	2-6 clients	always	never	none	no, 1 city only	more than a year or never consulted	TRUE	FALSE	NA
overall population	San Pedro	25 years or more	primary	other nationality	3 years or less	1999 FCFA (~3€) or less	bar / “maquis”	2-6 clients	always	never	yes, at least one	no, 1 city only	less than a year	TRUE	FALSE	NA
overall population	San Pedro	25 years or more	primary	Ivorian	3 years or less	1999 FCFA (~3€) or less	bar / “maquis”	2-6 clients	never / sometimes / often	often / always	yes, at least one	yes, 2 cities or more	less than a year	TRUE	FALSE	NA
overall population	San Pedro	24 years or less	secondary / university	Ivorian	3 years or less	2000 FCFA (~3€) or more	bar / “maquis”	2-6 clients	never / sometimes / often	often / always	yes, at least one	no, 1 city only	less than a year	TRUE	FALSE	NA
overall population	San Pedro	25 years or more	primary	other nationality	4 years or more	1999 FCFA (~3€) or less	street	2-6 clients	never / sometimes / often	often / always	yes, at least one	no, 1 city only	more than a year or never consulted	TRUE	FALSE	NA
overall population	San Pedro	24 years or less	primary	other nationality	3 years or less	1999 FCFA (~3€) or less	street	1 client	never / sometimes / often	often / always	yes, at least one	no, 1 city only	more than a year or never consulted	TRUE	FALSE	NA
overall population	San Pedro	25 years or more	never been to school	Ivorian	3 years or less	2000 FCFA (~3€) or more	street	2-6 clients	never / sometimes / often	often / always	yes, at least one	yes, 2 cities or more	less than a year	TRUE	FALSE	NA
overall population	San Pedro	25 years or more	primary	Ivorian	4 years or more	1999 FCFA (~3€) or less	street	2-6 clients	never / sometimes / often	often / always	yes, at least one	yes, 2 cities or more	less than a year	TRUE	FALSE	NA
overall population	San Pedro	24 years or less	primary	Ivorian	4 years or more	1999 FCFA (~3€) or less	street	2-6 clients	never / sometimes / often	often / always	yes, at least one	no, 1 city only	less than a year	TRUE	FALSE	NA
overall population	San Pedro	25 years or more	primary	Ivorian	4 years or more	1999 FCFA (~3€) or less	brothel	2-6 clients	never / sometimes / often	often / always	yes, at least one	yes, 2 cities or more	less than a year	TRUE	FALSE	NA
overall population	San Pedro	25 years or more	secondary / university	Ivorian	3 years or less	1999 FCFA (~3€) or less	brothel	2-6 clients	always	often / always	yes, at least one	no, 1 city only	less than a year	TRUE	FALSE	NA
overall population	San Pedro	25 years or more	primary	other nationality	4 years or more	1999 FCFA (~3€) or less	brothel	2-6 clients	never / sometimes / often	often / always	yes, at least one	yes, 2 cities or more	less than a year	TRUE	FALSE	NA
overall population	San Pedro	25 years or more	primary	Ivorian	4 years or more	1999 FCFA (~3€) or less	brothel	2-6 clients	never / sometimes / often	often / always	yes, at least one	no, 1 city only	less than a year	TRUE	FALSE	NA
overall population	San Pedro	25 years or more	primary	Ivorian	3 years or less	1999 FCFA (~3€) or less	brothel	2-6 clients	NA	never	none	yes, 2 cities or more	less than a year	TRUE	FALSE	NA
overall population	San Pedro	24 years or less	never been to school	Ivorian	4 years or more	1999 FCFA (~3€) or less	brothel	2-6 clients	always	never	NA	yes, 2 cities or more	less than a year	TRUE	FALSE	NA
overall population	San Pedro	25 years or more	never been to school	Ivorian	3 years or less	1999 FCFA (~3€) or less	brothel	7 clients or more	NA	NA	yes, at least one	no, 1 city only	less than a year	TRUE	FALSE	NA
overall population	San Pedro	25 years or more	never been to school	Ivorian	3 years or less	1999 FCFA (~3€) or less	brothel	2-6 clients	always	never	yes, at least one	yes, 2 cities or more	more than a year or never consulted	TRUE	FALSE	NA
overall population	San Pedro	25 years or more	primary	Ivorian	3 years or less	1999 FCFA (~3€) or less	brothel	2-6 clients	NA	never	yes, at least one	yes, 2 cities or more	less than a year	TRUE	FALSE	NA
overall population	San Pedro	25 years or more	primary	Ivorian	3 years or less	1999 FCFA (~3€) or less	street	2-6 clients	always	never	yes, at least one	yes, 2 cities or more	less than a year	TRUE	FALSE	NA
overall population	San Pedro	24 years or less	secondary / university	Ivorian	3 years or less	1999 FCFA (~3€) or less	street	2-6 clients	always	never	yes, at least one	no, 1 city only	less than a year	TRUE	FALSE	NA
overall population	San Pedro	24 years or less	never been to school	Ivorian	3 years or less	1999 FCFA (~3€) or less	street	2-6 clients	always	never	yes, at least one	no, 1 city only	less than a year	TRUE	FALSE	NA
overall population	San Pedro	25 years or more	secondary / university	Ivorian	4 years or more	1999 FCFA (~3€) or less	other	2-6 clients	always	never	yes, at least one	no, 1 city only	less than a year	TRUE	FALSE	NA
overall population	San Pedro	25 years or more	primary	Ivorian	4 years or more	1999 FCFA (~3€) or less	brothel	2-6 clients	always	often / always	yes, at least one	yes, 2 cities or more	less than a year	FALSE	TRUE	FALSE
overall population	San Pedro	25 years or more	secondary / university	Ivorian	3 years or less	2000 FCFA (~3€) or more	street	2-6 clients	always	never	yes, at least one	yes, 2 cities or more	less than a year	TRUE	FALSE	NA
overall population	San Pedro	25 years or more	secondary / university	Ivorian	3 years or less	2000 FCFA (~3€) or more	bar / “maquis”	2-6 clients	always	often / always	yes, at least one	no, 1 city only	less than a year	TRUE	FALSE	NA
overall population	San Pedro	24 years or less	never been to school	Ivorian	3 years or less	2000 FCFA (~3€) or more	bar / “maquis”	2-6 clients	never / sometimes / often	often / always	yes, at least one	yes, 2 cities or more	less than a year	TRUE	FALSE	NA
overall population	San Pedro	25 years or more	primary	Ivorian	3 years or less	2000 FCFA (~3€) or more	bar / “maquis”	2-6 clients	never / sometimes / often	sometimes	yes, at least one	yes, 2 cities or more	less than a year	TRUE	FALSE	NA
overall population	San Pedro	25 years or more	primary	Ivorian	4 years or more	1999 FCFA (~3€) or less	brothel	2-6 clients	always	sometimes	yes, at least one	no, 1 city only	less than a year	FALSE	TRUE	FALSE
overall population	San Pedro	25 years or more	primary	Ivorian	4 years or more	2000 FCFA (~3€) or more	hotel	1 client	never / sometimes / often	sometimes	none	yes, 2 cities or more	less than a year	TRUE	FALSE	NA
overall population	San Pedro	25 years or more	primary	Ivorian	4 years or more	2000 FCFA (~3€) or more	hotel	1 client	never / sometimes / often	often / always	none	yes, 2 cities or more	more than a year or never consulted	TRUE	FALSE	NA
overall population	San Pedro	25 years or more	primary	Ivorian	3 years or less	1999 FCFA (~3€) or less	brothel	7 clients or more	never / sometimes / often	often / always	none	no, 1 city only	more than a year or never consulted	TRUE	FALSE	NA
overall population	San Pedro	24 years or less	never been to school	Ivorian	3 years or less	2000 FCFA (~3€) or more	brothel	7 clients or more	always	often / always	none	yes, 2 cities or more	more than a year or never consulted	TRUE	FALSE	NA
overall population	San Pedro	24 years or less	primary	Ivorian	3 years or less	2000 FCFA (~3€) or more	brothel	7 clients or more	never / sometimes / often	often / always	none	no, 1 city only	less than a year	TRUE	FALSE	NA
overall population	San Pedro	25 years or more	never been to school	Ivorian	4 years or more	2000 FCFA (~3€) or more	hotel	7 clients or more	never / sometimes / often	often / always	yes, at least one	no, 1 city only	less than a year	TRUE	FALSE	NA
overall population	San Pedro	25 years or more	never been to school	Ivorian	4 years or more	2000 FCFA (~3€) or more	hotel	7 clients or more	always	never	none	no, 1 city only	less than a year	TRUE	FALSE	NA
overall population	San Pedro	25 years or more	primary	other nationality	4 years or more	1999 FCFA (~3€) or less	hotel	2-6 clients	always	never	none	no, 1 city only	less than a year	TRUE	FALSE	NA
overall population	San Pedro	25 years or more	never been to school	Ivorian	4 years or more	1999 FCFA (~3€) or less	hotel	2-6 clients	always	never	none	yes, 2 cities or more	less than a year	TRUE	FALSE	NA
overall population	San Pedro	25 years or more	never been to school	Ivorian	4 years or more	1999 FCFA (~3€) or less	hotel	2-6 clients	always	never	none	yes, 2 cities or more	more than a year or never consulted	TRUE	FALSE	NA
overall population	San Pedro	24 years or less	secondary / university	other nationality	3 years or less	1999 FCFA (~3€) or less	bar / “maquis”	2-6 clients	always	NA	yes, at least one	no, 1 city only	more than a year or never consulted	TRUE	FALSE	NA
overall population	San Pedro	24 years or less	never been to school	Ivorian	3 years or less	1999 FCFA (~3€) or less	hotel	2-6 clients	always	never	none	yes, 2 cities or more	more than a year or never consulted	TRUE	FALSE	NA
overall population	San Pedro	25 years or more	primary	Ivorian	4 years or more	1999 FCFA (~3€) or less	hotel	2-6 clients	always	never	none	no, 1 city only	more than a year or never consulted	TRUE	FALSE	NA
overall population	San Pedro	24 years or less	never been to school	Ivorian	3 years or less	1999 FCFA (~3€) or less	hotel	2-6 clients	always	never	yes, at least one	yes, 2 cities or more	more than a year or never consulted	TRUE	FALSE	NA
overall population	San Pedro	25 years or more	secondary / university	other nationality	3 years or less	1999 FCFA (~3€) or less	hotel	7 clients or more	always	never	yes, at least one	yes, 2 cities or more	more than a year or never consulted	TRUE	FALSE	NA
overall population	San Pedro	24 years or less	primary	Ivorian	3 years or less	1999 FCFA (~3€) or less	hotel	2-6 clients	always	never	none	yes, 2 cities or more	more than a year or never consulted	TRUE	FALSE	NA
overall population	San Pedro	24 years or less	secondary / university	Ivorian	3 years or less	2000 FCFA (~3€) or more	other	2-6 clients	always	never	yes, at least one	no, 1 city only	less than a year	TRUE	FALSE	NA
overall population	San Pedro	25 years or more	secondary / university	Ivorian	4 years or more	2000 FCFA (~3€) or more	other	2-6 clients	always	NA	none	yes, 2 cities or more	less than a year	TRUE	FALSE	NA
overall population	San Pedro	25 years or more	primary	Ivorian	3 years or less	2000 FCFA (~3€) or more	other	2-6 clients	never / sometimes / often	often / always	yes, at least one	no, 1 city only	less than a year	TRUE	FALSE	NA
overall population	San Pedro	24 years or less	secondary / university	Ivorian	3 years or less	2000 FCFA (~3€) or more	other	2-6 clients	always	NA	none	no, 1 city only	less than a year	TRUE	FALSE	NA
overall population	San Pedro	25 years or more	primary	Ivorian	4 years or more	2000 FCFA (~3€) or more	other	1 client	always	often / always	none	yes, 2 cities or more	less than a year	TRUE	FALSE	NA
overall population	San Pedro	24 years or less	secondary / university	Ivorian	3 years or less	2000 FCFA (~3€) or more	other	2-6 clients	never / sometimes / often	sometimes	yes, at least one	no, 1 city only	more than a year or never consulted	TRUE	FALSE	NA
overall population	San Pedro	24 years or less	secondary / university	Ivorian	4 years or more	2000 FCFA (~3€) or more	other	2-6 clients	always	never	yes, at least one	no, 1 city only	less than a year	TRUE	FALSE	NA
overall population	San Pedro	24 years or less	secondary / university	Ivorian	3 years or less	1999 FCFA (~3€) or less	other	2-6 clients	never / sometimes / often	NA	none	no, 1 city only	more than a year or never consulted	TRUE	FALSE	NA
overall population	San Pedro	24 years or less	secondary / university	Ivorian	3 years or less	2000 FCFA (~3€) or more	other	2-6 clients	always	NA	none	no, 1 city only	more than a year or never consulted	TRUE	FALSE	NA
overall population	San Pedro	24 years or less	primary	Ivorian	3 years or less	1999 FCFA (~3€) or less	other	2-6 clients	always	NA	none	yes, 2 cities or more	less than a year	TRUE	FALSE	NA
overall population	San Pedro	24 years or less	secondary / university	Ivorian	3 years or less	2000 FCFA (~3€) or more	bar / “maquis”	2-6 clients	always	never	none	no, 1 city only	more than a year or never consulted	TRUE	FALSE	NA
overall population	San Pedro	24 years or less	primary	Ivorian	3 years or less	2000 FCFA (~3€) or more	bar / “maquis”	2-6 clients	always	never	yes, at least one	yes, 2 cities or more	less than a year	TRUE	FALSE	NA
overall population	San Pedro	24 years or less	primary	Ivorian	3 years or less	2000 FCFA (~3€) or more	bar / “maquis”	2-6 clients	always	never	yes, at least one	yes, 2 cities or more	less than a year	TRUE	FALSE	NA
overall population	San Pedro	24 years or less	primary	Ivorian	3 years or less	1999 FCFA (~3€) or less	bar / “maquis”	2-6 clients	always	never	yes, at least one	no, 1 city only	more than a year or never consulted	TRUE	FALSE	NA
overall population	San Pedro	24 years or less	primary	Ivorian	3 years or less	1999 FCFA (~3€) or less	bar / “maquis”	2-6 clients	always	never	yes, at least one	no, 1 city only	less than a year	TRUE	FALSE	NA
overall population	San Pedro	25 years or more	never been to school	Ivorian	3 years or less	1999 FCFA (~3€) or less	bar / “maquis”	2-6 clients	never / sometimes / often	never	none	no, 1 city only	more than a year or never consulted	TRUE	FALSE	NA
overall population	San Pedro	25 years or more	never been to school	Ivorian	3 years or less	2000 FCFA (~3€) or more	bar / “maquis”	2-6 clients	never / sometimes / often	never	none	yes, 2 cities or more	less than a year	TRUE	FALSE	NA
overall population	San Pedro	24 years or less	never been to school	Ivorian	3 years or less	2000 FCFA (~3€) or more	bar / “maquis”	1 client	never / sometimes / often	never	none	no, 1 city only	more than a year or never consulted	TRUE	FALSE	NA
overall population	San Pedro	25 years or more	secondary / university	Ivorian	3 years or less	2000 FCFA (~3€) or more	bar / “maquis”	2-6 clients	always	never	yes, at least one	NA	more than a year or never consulted	TRUE	FALSE	NA
overall population	San Pedro	24 years or less	primary	Ivorian	3 years or less	1999 FCFA (~3€) or less	bar / “maquis”	2-6 clients	never / sometimes / often	never	yes, at least one	yes, 2 cities or more	less than a year	TRUE	FALSE	NA
overall population	San Pedro	24 years or less	primary	Ivorian	3 years or less	1999 FCFA (~3€) or less	bar / “maquis”	2-6 clients	never / sometimes / often	often / always	yes, at least one	no, 1 city only	less than a year	TRUE	FALSE	NA
overall population	San Pedro	24 years or less	primary	Ivorian	4 years or more	1999 FCFA (~3€) or less	bar / “maquis”	2-6 clients	always	never	yes, at least one	yes, 2 cities or more	less than a year	TRUE	FALSE	NA
overall population	San Pedro	24 years or less	secondary / university	Ivorian	3 years or less	1999 FCFA (~3€) or less	bar / “maquis”	1 client	always	never	yes, at least one	no, 1 city only	less than a year	TRUE	FALSE	NA
overall population	San Pedro	24 years or less	primary	Ivorian	3 years or less	1999 FCFA (~3€) or less	bar / “maquis”	2-6 clients	always	never	yes, at least one	no, 1 city only	less than a year	TRUE	FALSE	NA
overall population	San Pedro	25 years or more	secondary / university	Ivorian	3 years or less	2000 FCFA (~3€) or more	other	2-6 clients	never / sometimes / often	often / always	yes, at least one	no, 1 city only	less than a year	TRUE	FALSE	NA
overall population	San Pedro	24 years or less	secondary / university	Ivorian	3 years or less	1999 FCFA (~3€) or less	other	2-6 clients	always	never	yes, at least one	no, 1 city only	less than a year	TRUE	FALSE	NA
overall population	San Pedro	24 years or less	never been to school	Ivorian	3 years or less	1999 FCFA (~3€) or less	other	2-6 clients	never / sometimes / often	sometimes	yes, at least one	no, 1 city only	less than a year	TRUE	FALSE	NA
overall population	San Pedro	24 years or less	primary	Ivorian	3 years or less	1999 FCFA (~3€) or less	other	2-6 clients	always	never	yes, at least one	no, 1 city only	less than a year	TRUE	FALSE	NA
overall population	San Pedro	25 years or more	secondary / university	Ivorian	3 years or less	2000 FCFA (~3€) or more	other	1 client	never / sometimes / often	often / always	yes, at least one	no, 1 city only	less than a year	TRUE	FALSE	NA
overall population	San Pedro	24 years or less	secondary / university	Ivorian	3 years or less	1999 FCFA (~3€) or less	other	2-6 clients	always	never	yes, at least one	no, 1 city only	less than a year	TRUE	FALSE	NA
overall population	San Pedro	24 years or less	secondary / university	Ivorian	4 years or more	1999 FCFA (~3€) or less	hotel	2-6 clients	always	never	yes, at least one	no, 1 city only	less than a year	TRUE	FALSE	NA
overall population	San Pedro	24 years or less	primary	Ivorian	3 years or less	1999 FCFA (~3€) or less	hotel	2-6 clients	always	never	yes, at least one	no, 1 city only	less than a year	TRUE	FALSE	NA
overall population	San Pedro	24 years or less	primary	Ivorian	3 years or less	1999 FCFA (~3€) or less	hotel	2-6 clients	always	never	yes, at least one	no, 1 city only	less than a year	TRUE	FALSE	NA
overall population	San Pedro	25 years or more	primary	Ivorian	4 years or more	1999 FCFA (~3€) or less	hotel	2-6 clients	always	never	yes, at least one	no, 1 city only	less than a year	TRUE	FALSE	NA
overall population	San Pedro	25 years or more	secondary / university	Ivorian	4 years or more	1999 FCFA (~3€) or less	hotel	2-6 clients	never / sometimes / often	sometimes	yes, at least one	no, 1 city only	less than a year	TRUE	FALSE	NA
overall population	San Pedro	24 years or less	primary	Ivorian	3 years or less	1999 FCFA (~3€) or less	hotel	2-6 clients	always	never	yes, at least one	no, 1 city only	less than a year	TRUE	FALSE	NA
overall population	San Pedro	25 years or more	secondary / university	Ivorian	4 years or more	1999 FCFA (~3€) or less	hotel	2-6 clients	always	never	yes, at least one	yes, 2 cities or more	less than a year	TRUE	FALSE	NA
overall population	San Pedro	25 years or more	primary	Ivorian	3 years or less	1999 FCFA (~3€) or less	hotel	2-6 clients	always	sometimes	yes, at least one	no, 1 city only	more than a year or never consulted	TRUE	FALSE	NA
overall population	San Pedro	24 years or less	primary	Ivorian	3 years or less	1999 FCFA (~3€) or less	hotel	2-6 clients	always	often / always	yes, at least one	no, 1 city only	more than a year or never consulted	TRUE	FALSE	NA
overall population	San Pedro	25 years or more	never been to school	Ivorian	4 years or more	1999 FCFA (~3€) or less	hotel	2-6 clients	always	sometimes	yes, at least one	yes, 2 cities or more	less than a year	TRUE	FALSE	NA
overall population	San Pedro	24 years or less	never been to school	Ivorian	3 years or less	1999 FCFA (~3€) or less	bar / “maquis”	2-6 clients	always	never	yes, at least one	no, 1 city only	less than a year	TRUE	FALSE	NA
overall population	San Pedro	25 years or more	never been to school	Ivorian	4 years or more	1999 FCFA (~3€) or less	brothel	2-6 clients	always	never	none	no, 1 city only	more than a year or never consulted	TRUE	FALSE	NA
overall population	San Pedro	25 years or more	never been to school	Ivorian	4 years or more	1999 FCFA (~3€) or less	brothel	2-6 clients	always	sometimes	yes, at least one	no, 1 city only	more than a year or never consulted	TRUE	FALSE	NA
overall population	San Pedro	25 years or more	primary	Ivorian	4 years or more	1999 FCFA (~3€) or less	brothel	2-6 clients	always	often / always	yes, at least one	no, 1 city only	less than a year	TRUE	FALSE	NA
overall population	San Pedro	25 years or more	never been to school	Ivorian	4 years or more	1999 FCFA (~3€) or less	bar / “maquis”	2-6 clients	always	never	none	no, 1 city only	less than a year	TRUE	FALSE	NA
overall population	San Pedro	24 years or less	never been to school	other nationality	3 years or less	1999 FCFA (~3€) or less	brothel	2-6 clients	always	often / always	yes, at least one	no, 1 city only	less than a year	TRUE	FALSE	NA
overall population	San Pedro	24 years or less	secondary / university	Ivorian	3 years or less	1999 FCFA (~3€) or less	hotel	2-6 clients	always	never	yes, at least one	no, 1 city only	less than a year	TRUE	FALSE	NA
overall population	San Pedro	25 years or more	never been to school	Ivorian	3 years or less	1999 FCFA (~3€) or less	bar / “maquis”	2-6 clients	always	often / always	yes, at least one	no, 1 city only	more than a year or never consulted	TRUE	FALSE	NA
overall population	San Pedro	25 years or more	never been to school	Ivorian	3 years or less	1999 FCFA (~3€) or less	bar / “maquis”	2-6 clients	always	never	yes, at least one	no, 1 city only	more than a year or never consulted	TRUE	FALSE	NA
overall population	San Pedro	25 years or more	primary	Ivorian	3 years or less	1999 FCFA (~3€) or less	bar / “maquis”	2-6 clients	always	sometimes	yes, at least one	no, 1 city only	more than a year or never consulted	TRUE	FALSE	NA
overall population	San Pedro	24 years or less	primary	Ivorian	3 years or less	1999 FCFA (~3€) or less	hotel	2-6 clients	always	often / always	yes, at least one	yes, 2 cities or more	less than a year	TRUE	FALSE	NA
overall population	San Pedro	24 years or less	never been to school	Ivorian	3 years or less	1999 FCFA (~3€) or less	hotel	2-6 clients	never / sometimes / often	never	yes, at least one	yes, 2 cities or more	less than a year	TRUE	FALSE	NA
overall population	San Pedro	24 years or less	never been to school	Ivorian	4 years or more	1999 FCFA (~3€) or less	hotel	7 clients or more	always	never	yes, at least one	yes, 2 cities or more	more than a year or never consulted	FALSE	TRUE	FALSE
overall population	San Pedro	24 years or less	never been to school	Ivorian	3 years or less	1999 FCFA (~3€) or less	hotel	2-6 clients	always	never	yes, at least one	yes, 2 cities or more	less than a year	TRUE	FALSE	NA
overall population	San Pedro	24 years or less	primary	Ivorian	3 years or less	1999 FCFA (~3€) or less	hotel	2-6 clients	never / sometimes / often	sometimes	yes, at least one	yes, 2 cities or more	less than a year	TRUE	FALSE	NA
overall population	San Pedro	24 years or less	never been to school	Ivorian	3 years or less	1999 FCFA (~3€) or less	bar / “maquis”	2-6 clients	never / sometimes / often	sometimes	yes, at least one	yes, 2 cities or more	less than a year	TRUE	FALSE	NA
overall population	San Pedro	24 years or less	never been to school	Ivorian	3 years or less	1999 FCFA (~3€) or less	bar / “maquis”	7 clients or more	never / sometimes / often	never	yes, at least one	yes, 2 cities or more	more than a year or never consulted	TRUE	FALSE	NA
overall population	San Pedro	24 years or less	secondary / university	Ivorian	3 years or less	2000 FCFA (~3€) or more	bar / “maquis”	7 clients or more	always	never	yes, at least one	yes, 2 cities or more	less than a year	TRUE	FALSE	NA
overall population	San Pedro	25 years or more	secondary / university	other nationality	4 years or more	2000 FCFA (~3€) or more	bar / “maquis”	2-6 clients	always	never	yes, at least one	yes, 2 cities or more	less than a year	TRUE	FALSE	NA
overall population	San Pedro	24 years or less	primary	Ivorian	3 years or less	1999 FCFA (~3€) or less	bar / “maquis”	2-6 clients	never / sometimes / often	sometimes	yes, at least one	yes, 2 cities or more	less than a year	TRUE	FALSE	NA
overall population	San Pedro	24 years or less	never been to school	Ivorian	3 years or less	2000 FCFA (~3€) or more	brothel	2-6 clients	never / sometimes / often	often / always	yes, at least one	yes, 2 cities or more	less than a year	TRUE	FALSE	NA
overall population	San Pedro	24 years or less	secondary / university	Ivorian	4 years or more	2000 FCFA (~3€) or more	bar / “maquis”	7 clients or more	never / sometimes / often	often / always	yes, at least one	yes, 2 cities or more	less than a year	TRUE	FALSE	NA
overall population	San Pedro	24 years or less	never been to school	Ivorian	4 years or more	1999 FCFA (~3€) or less	street	2-6 clients	never / sometimes / often	often / always	yes, at least one	no, 1 city only	more than a year or never consulted	FALSE	TRUE	TRUE
overall population	Abidjan	25 years or more	never been to school	Ivorian	4 years or more	1999 FCFA (~3€) or less	other	2-6 clients	always	never	yes, at least one	no, 1 city only	more than a year or never consulted	FALSE	TRUE	FALSE
overall population	Abidjan	25 years or more	primary	Ivorian	3 years or less	2000 FCFA (~3€) or more	other	1 client	always	never	yes, at least one	no, 1 city only	less than a year	TRUE	FALSE	NA
overall population	Abidjan	NA	secondary / university	Ivorian	4 years or more	NA	other	2-6 clients	always	never	none	no, 1 city only	less than a year	TRUE	FALSE	NA
overall population	Abidjan	25 years or more	never been to school	other nationality	3 years or less	2000 FCFA (~3€) or more	other	7 clients or more	always	never	yes, at least one	no, 1 city only	more than a year or never consulted	TRUE	FALSE	NA
overall population	Abidjan	25 years or more	secondary / university	other nationality	3 years or less	1999 FCFA (~3€) or less	other	2-6 clients	always	never	none	no, 1 city only	more than a year or never consulted	TRUE	FALSE	NA
overall population	Abidjan	NA	primary	Ivorian	3 years or less	2000 FCFA (~3€) or more	other	2-6 clients	always	never	yes, at least one	no, 1 city only	less than a year	TRUE	FALSE	NA
overall population	Abidjan	NA	primary	Ivorian	4 years or more	2000 FCFA (~3€) or more	other	1 client	always	never	none	no, 1 city only	more than a year or never consulted	TRUE	FALSE	NA
overall population	Abidjan	25 years or more	secondary / university	Ivorian	4 years or more	2000 FCFA (~3€) or more	bar / “maquis”	1 client	always	never	yes, at least one	no, 1 city only	more than a year or never consulted	TRUE	FALSE	NA
overall population	Abidjan	25 years or more	secondary / university	Ivorian	4 years or more	2000 FCFA (~3€) or more	bar / “maquis”	2-6 clients	always	never	none	no, 1 city only	less than a year	TRUE	FALSE	NA
overall population	Abidjan	25 years or more	secondary / university	Ivorian	4 years or more	2000 FCFA (~3€) or more	bar / “maquis”	2-6 clients	always	never	none	no, 1 city only	less than a year	TRUE	FALSE	NA
overall population	Abidjan	25 years or more	never been to school	Ivorian	4 years or more	2000 FCFA (~3€) or more	bar / “maquis”	1 client	always	never	yes, at least one	no, 1 city only	more than a year or never consulted	TRUE	FALSE	NA
overall population	Abidjan	25 years or more	never been to school	Ivorian	3 years or less	2000 FCFA (~3€) or more	brothel	1 client	always	never	yes, at least one	no, 1 city only	less than a year	TRUE	FALSE	NA
overall population	Abidjan	NA	never been to school	Ivorian	3 years or less	2000 FCFA (~3€) or more	brothel	1 client	never / sometimes / often	never	yes, at least one	no, 1 city only	more than a year or never consulted	TRUE	FALSE	NA
overall population	Abidjan	25 years or more	primary	other nationality	3 years or less	2000 FCFA (~3€) or more	brothel	1 client	always	never	none	no, 1 city only	more than a year or never consulted	TRUE	FALSE	NA
overall population	Abidjan	25 years or more	secondary / university	other nationality	4 years or more	2000 FCFA (~3€) or more	brothel	1 client	always	never	none	no, 1 city only	more than a year or never consulted	TRUE	FALSE	NA
overall population	Abidjan	25 years or more	secondary / university	other nationality	4 years or more	2000 FCFA (~3€) or more	brothel	1 client	always	never	none	no, 1 city only	more than a year or never consulted	TRUE	FALSE	NA
overall population	Abidjan	25 years or more	secondary / university	other nationality	4 years or more	2000 FCFA (~3€) or more	brothel	1 client	always	never	none	no, 1 city only	less than a year	TRUE	FALSE	NA
overall population	Abidjan	25 years or more	primary	Ivorian	3 years or less	2000 FCFA (~3€) or more	brothel	1 client	always	never	yes, at least one	no, 1 city only	less than a year	TRUE	FALSE	NA
overall population	Abidjan	25 years or more	secondary / university	other nationality	4 years or more	2000 FCFA (~3€) or more	brothel	2-6 clients	always	never	none	no, 1 city only	more than a year or never consulted	TRUE	FALSE	NA
overall population	Abidjan	25 years or more	secondary / university	other nationality	3 years or less	2000 FCFA (~3€) or more	brothel	2-6 clients	always	never	yes, at least one	no, 1 city only	less than a year	TRUE	FALSE	NA
overall population	Abidjan	25 years or more	secondary / university	other nationality	3 years or less	2000 FCFA (~3€) or more	brothel	1 client	always	never	none	yes, 2 cities or more	more than a year or never consulted	TRUE	FALSE	NA
overall population	Abidjan	25 years or more	secondary / university	other nationality	4 years or more	2000 FCFA (~3€) or more	brothel	1 client	always	never	yes, at least one	no, 1 city only	more than a year or never consulted	TRUE	FALSE	NA
overall population	Abidjan	24 years or less	secondary / university	Ivorian	4 years or more	2000 FCFA (~3€) or more	bar / “maquis”	2-6 clients	always	never	none	yes, 2 cities or more	less than a year	TRUE	FALSE	NA
overall population	Abidjan	25 years or more	primary	Ivorian	4 years or more	2000 FCFA (~3€) or more	bar / “maquis”	2-6 clients	always	never	yes, at least one	no, 1 city only	more than a year or never consulted	TRUE	FALSE	NA
overall population	Abidjan	25 years or more	secondary / university	Ivorian	4 years or more	2000 FCFA (~3€) or more	bar / “maquis”	1 client	never / sometimes / often	never	yes, at least one	no, 1 city only	less than a year	TRUE	FALSE	NA
overall population	Abidjan	24 years or less	secondary / university	Ivorian	3 years or less	2000 FCFA (~3€) or more	bar / “maquis”	1 client	always	never	none	no, 1 city only	less than a year	TRUE	FALSE	NA
overall population	Abidjan	24 years or less	primary	Ivorian	3 years or less	2000 FCFA (~3€) or more	bar / “maquis”	1 client	never / sometimes / often	never	none	no, 1 city only	less than a year	TRUE	FALSE	NA
overall population	Abidjan	24 years or less	secondary / university	Ivorian	4 years or more	2000 FCFA (~3€) or more	bar / “maquis”	2-6 clients	never / sometimes / often	never	yes, at least one	no, 1 city only	less than a year	TRUE	FALSE	NA
overall population	Abidjan	24 years or less	secondary / university	Ivorian	4 years or more	2000 FCFA (~3€) or more	bar / “maquis”	1 client	always	never	yes, at least one	no, 1 city only	less than a year	TRUE	FALSE	NA
overall population	Abidjan	25 years or more	secondary / university	Ivorian	3 years or less	2000 FCFA (~3€) or more	bar / “maquis”	1 client	always	never	none	no, 1 city only	more than a year or never consulted	TRUE	FALSE	NA
overall population	Abidjan	24 years or less	primary	Ivorian	4 years or more	2000 FCFA (~3€) or more	bar / “maquis”	2-6 clients	always	never	yes, at least one	no, 1 city only	less than a year	TRUE	FALSE	NA
overall population	Abidjan	25 years or more	never been to school	other nationality	4 years or more	2000 FCFA (~3€) or more	brothel	1 client	always	never	yes, at least one	no, 1 city only	less than a year	TRUE	FALSE	NA
overall population	Abidjan	25 years or more	never been to school	Ivorian	4 years or more	2000 FCFA (~3€) or more	brothel	1 client	always	never	yes, at least one	yes, 2 cities or more	less than a year	TRUE	FALSE	NA
overall population	Abidjan	25 years or more	secondary / university	other nationality	4 years or more	2000 FCFA (~3€) or more	brothel	1 client	always	never	yes, at least one	no, 1 city only	more than a year or never consulted	TRUE	FALSE	NA
overall population	Abidjan	24 years or less	secondary / university	other nationality	3 years or less	2000 FCFA (~3€) or more	brothel	2-6 clients	always	never	yes, at least one	no, 1 city only	less than a year	TRUE	FALSE	NA
overall population	Abidjan	24 years or less	secondary / university	other nationality	3 years or less	2000 FCFA (~3€) or more	brothel	2-6 clients	always	never	none	no, 1 city only	less than a year	TRUE	FALSE	NA
overall population	Abidjan	24 years or less	secondary / university	other nationality	3 years or less	2000 FCFA (~3€) or more	brothel	2-6 clients	always	never	yes, at least one	no, 1 city only	less than a year	TRUE	FALSE	NA
overall population	Abidjan	NA	secondary / university	Ivorian	4 years or more	2000 FCFA (~3€) or more	brothel	2-6 clients	always	never	yes, at least one	no, 1 city only	less than a year	TRUE	FALSE	NA
overall population	Abidjan	NA	never been to school	Ivorian	3 years or less	2000 FCFA (~3€) or more	brothel	7 clients or more	always	never	none	no, 1 city only	less than a year	TRUE	FALSE	NA
overall population	Abidjan	NA	primary	Ivorian	4 years or more	2000 FCFA (~3€) or more	brothel	2-6 clients	always	never	yes, at least one	no, 1 city only	more than a year or never consulted	TRUE	FALSE	NA
overall population	Abidjan	NA	never been to school	other nationality	4 years or more	2000 FCFA (~3€) or more	brothel	1 client	always	never	none	no, 1 city only	more than a year or never consulted	TRUE	FALSE	NA
overall population	Abidjan	25 years or more	never been to school	other nationality	4 years or more	2000 FCFA (~3€) or more	brothel	1 client	always	never	none	no, 1 city only	more than a year or never consulted	TRUE	FALSE	NA
overall population	Abidjan	NA	primary	Ivorian	3 years or less	2000 FCFA (~3€) or more	hotel	2-6 clients	always	never	none	no, 1 city only	less than a year	TRUE	FALSE	NA
overall population	Abidjan	24 years or less	never been to school	Ivorian	3 years or less	2000 FCFA (~3€) or more	brothel	1 client	always	never	none	no, 1 city only	less than a year	TRUE	FALSE	NA
overall population	Abidjan	24 years or less	never been to school	Ivorian	4 years or more	2000 FCFA (~3€) or more	brothel	2-6 clients	always	never	yes, at least one	no, 1 city only	more than a year or never consulted	TRUE	FALSE	NA
overall population	Abidjan	24 years or less	secondary / university	Ivorian	4 years or more	2000 FCFA (~3€) or more	brothel	1 client	always	never	yes, at least one	no, 1 city only	less than a year	TRUE	FALSE	NA
overall population	Abidjan	25 years or more	secondary / university	other nationality	4 years or more	2000 FCFA (~3€) or more	street	1 client	always	never	yes, at least one	no, 1 city only	less than a year	TRUE	FALSE	NA
overall population	Abidjan	NA	primary	other nationality	4 years or more	2000 FCFA (~3€) or more	brothel	2-6 clients	NA	never	none	yes, 2 cities or more	less than a year	TRUE	FALSE	NA
overall population	Abidjan	24 years or less	secondary / university	other nationality	3 years or less	1999 FCFA (~3€) or less	brothel	2-6 clients	always	never	yes, at least one	no, 1 city only	less than a year	TRUE	FALSE	NA
overall population	Abidjan	24 years or less	secondary / university	other nationality	3 years or less	2000 FCFA (~3€) or more	brothel	7 clients or more	always	never	none	no, 1 city only	more than a year or never consulted	TRUE	FALSE	NA
overall population	Abidjan	24 years or less	secondary / university	other nationality	4 years or more	2000 FCFA (~3€) or more	bar / “maquis”	2-6 clients	always	never	yes, at least one	no, 1 city only	more than a year or never consulted	TRUE	FALSE	NA
overall population	Abidjan	25 years or more	secondary / university	Ivorian	4 years or more	2000 FCFA (~3€) or more	brothel	1 client	always	never	yes, at least one	no, 1 city only	less than a year	TRUE	FALSE	NA
overall population	Abidjan	25 years or more	secondary / university	Ivorian	4 years or more	2000 FCFA (~3€) or more	bar / “maquis”	1 client	never / sometimes / often	never	yes, at least one	no, 1 city only	less than a year	TRUE	FALSE	NA
overall population	Abidjan	24 years or less	secondary / university	Ivorian	3 years or less	2000 FCFA (~3€) or more	other	2-6 clients	always	never	yes, at least one	no, 1 city only	more than a year or never consulted	TRUE	FALSE	NA
overall population	Abidjan	25 years or more	secondary / university	Ivorian	4 years or more	2000 FCFA (~3€) or more	other	2-6 clients	always	never	yes, at least one	no, 1 city only	more than a year or never consulted	TRUE	FALSE	NA
overall population	Abidjan	24 years or less	primary	Ivorian	4 years or more	2000 FCFA (~3€) or more	other	1 client	always	never	yes, at least one	yes, 2 cities or more	more than a year or never consulted	TRUE	FALSE	NA
overall population	Abidjan	24 years or less	never been to school	other nationality	4 years or more	2000 FCFA (~3€) or more	other	2-6 clients	always	never	yes, at least one	no, 1 city only	less than a year	TRUE	FALSE	NA
overall population	Abidjan	25 years or more	secondary / university	other nationality	3 years or less	1999 FCFA (~3€) or less	brothel	2-6 clients	always	never	none	no, 1 city only	less than a year	TRUE	FALSE	NA
overall population	Abidjan	24 years or less	secondary / university	other nationality	3 years or less	2000 FCFA (~3€) or more	brothel	2-6 clients	always	never	none	no, 1 city only	less than a year	TRUE	FALSE	NA
overall population	Abidjan	24 years or less	secondary / university	other nationality	3 years or less	1999 FCFA (~3€) or less	brothel	7 clients or more	always	never	yes, at least one	no, 1 city only	more than a year or never consulted	TRUE	FALSE	NA
overall population	Abidjan	24 years or less	secondary / university	other nationality	3 years or less	1999 FCFA (~3€) or less	brothel	2-6 clients	always	never	yes, at least one	no, 1 city only	less than a year	TRUE	FALSE	NA
overall population	Abidjan	25 years or more	primary	Ivorian	3 years or less	2000 FCFA (~3€) or more	street	2-6 clients	never / sometimes / often	often / always	none	no, 1 city only	more than a year or never consulted	TRUE	FALSE	NA
overall population	Abidjan	24 years or less	secondary / university	Ivorian	3 years or less	2000 FCFA (~3€) or more	street	2-6 clients	always	never	none	no, 1 city only	less than a year	TRUE	FALSE	NA
overall population	Abidjan	25 years or more	secondary / university	Ivorian	4 years or more	2000 FCFA (~3€) or more	bar / “maquis”	1 client	NA	never	yes, at least one	no, 1 city only	less than a year	TRUE	FALSE	NA
overall population	Abidjan	24 years or less	NA	Ivorian	3 years or less	2000 FCFA (~3€) or more	street	2-6 clients	always	never	none	no, 1 city only	less than a year	TRUE	FALSE	NA
overall population	Abidjan	25 years or more	secondary / university	Ivorian	3 years or less	2000 FCFA (~3€) or more	bar / “maquis”	1 client	always	never	none	no, 1 city only	less than a year	TRUE	FALSE	NA
overall population	Abidjan	NA	secondary / university	Ivorian	4 years or more	2000 FCFA (~3€) or more	bar / “maquis”	1 client	always	never	yes, at least one	no, 1 city only	less than a year	TRUE	FALSE	NA
overall population	Abidjan	24 years or less	secondary / university	Ivorian	4 years or more	2000 FCFA (~3€) or more	bar / “maquis”	1 client	always	never	yes, at least one	no, 1 city only	less than a year	TRUE	FALSE	NA
overall population	Abidjan	25 years or more	secondary / university	Ivorian	3 years or less	2000 FCFA (~3€) or more	bar / “maquis”	1 client	never / sometimes / often	never	none	no, 1 city only	less than a year	TRUE	FALSE	NA
overall population	Abidjan	25 years or more	secondary / university	other nationality	3 years or less	2000 FCFA (~3€) or more	bar / “maquis”	1 client	always	never	yes, at least one	no, 1 city only	less than a year	TRUE	FALSE	NA
overall population	Abidjan	25 years or more	secondary / university	Ivorian	3 years or less	2000 FCFA (~3€) or more	bar / “maquis”	1 client	always	never	yes, at least one	no, 1 city only	more than a year or never consulted	TRUE	FALSE	NA
overall population	Abidjan	25 years or more	secondary / university	Ivorian	3 years or less	2000 FCFA (~3€) or more	bar / “maquis”	2-6 clients	always	never	none	no, 1 city only	less than a year	TRUE	FALSE	NA
overall population	Abidjan	25 years or more	primary	Ivorian	4 years or more	2000 FCFA (~3€) or more	bar / “maquis”	1 client	always	never	none	no, 1 city only	more than a year or never consulted	TRUE	FALSE	NA
overall population	Abidjan	25 years or more	primary	Ivorian	3 years or less	2000 FCFA (~3€) or more	bar / “maquis”	1 client	always	never	yes, at least one	no, 1 city only	more than a year or never consulted	TRUE	FALSE	NA
overall population	Abidjan	25 years or more	secondary / university	Ivorian	3 years or less	2000 FCFA (~3€) or more	bar / “maquis”	2-6 clients	always	never	yes, at least one	no, 1 city only	less than a year	TRUE	FALSE	NA
overall population	Abidjan	25 years or more	secondary / university	other nationality	3 years or less	2000 FCFA (~3€) or more	bar / “maquis”	1 client	always	sometimes	yes, at least one	yes, 2 cities or more	less than a year	TRUE	FALSE	NA
overall population	Abidjan	25 years or more	primary	Ivorian	3 years or less	2000 FCFA (~3€) or more	bar / “maquis”	1 client	always	never	yes, at least one	no, 1 city only	less than a year	TRUE	FALSE	NA
overall population	Abidjan	25 years or more	secondary / university	Ivorian	3 years or less	2000 FCFA (~3€) or more	bar / “maquis”	1 client	always	never	none	no, 1 city only	less than a year	TRUE	FALSE	NA
overall population	Abidjan	NA	primary	Ivorian	4 years or more	2000 FCFA (~3€) or more	bar / “maquis”	2-6 clients	always	never	none	no, 1 city only	less than a year	TRUE	FALSE	NA
overall population	Abidjan	24 years or less	primary	Ivorian	3 years or less	2000 FCFA (~3€) or more	bar / “maquis”	1 client	always	never	yes, at least one	no, 1 city only	more than a year or never consulted	TRUE	FALSE	NA
overall population	Abidjan	24 years or less	secondary / university	Ivorian	4 years or more	2000 FCFA (~3€) or more	street	2-6 clients	NA	never	none	no, 1 city only	less than a year	TRUE	FALSE	NA
overall population	Abidjan	24 years or less	primary	other nationality	3 years or less	2000 FCFA (~3€) or more	street	2-6 clients	always	never	none	yes, 2 cities or more	more than a year or never consulted	TRUE	FALSE	NA
overall population	Abidjan	24 years or less	secondary / university	Ivorian	3 years or less	2000 FCFA (~3€) or more	street	2-6 clients	always	never	none	no, 1 city only	less than a year	TRUE	FALSE	NA
overall population	Abidjan	24 years or less	secondary / university	Ivorian	3 years or less	2000 FCFA (~3€) or more	street	1 client	always	never	yes, at least one	no, 1 city only	less than a year	TRUE	FALSE	NA
overall population	Abidjan	24 years or less	never been to school	other nationality	3 years or less	2000 FCFA (~3€) or more	street	2-6 clients	always	never	none	no, 1 city only	less than a year	TRUE	FALSE	NA
overall population	Abidjan	24 years or less	secondary / university	Ivorian	3 years or less	2000 FCFA (~3€) or more	street	2-6 clients	always	never	yes, at least one	no, 1 city only	less than a year	TRUE	FALSE	NA
overall population	Abidjan	25 years or more	never been to school	other nationality	4 years or more	2000 FCFA (~3€) or more	bar / “maquis”	2-6 clients	never / sometimes / often	NA	none	yes, 2 cities or more	less than a year	TRUE	FALSE	NA
overall population	Abidjan	24 years or less	secondary / university	other nationality	3 years or less	2000 FCFA (~3€) or more	bar / “maquis”	2-6 clients	always	never	yes, at least one	no, 1 city only	more than a year or never consulted	TRUE	FALSE	NA
overall population	Abidjan	24 years or less	primary	other nationality	3 years or less	2000 FCFA (~3€) or more	bar / “maquis”	2-6 clients	always	never	none	no, 1 city only	less than a year	TRUE	FALSE	NA
overall population	Abidjan	24 years or less	secondary / university	Ivorian	3 years or less	2000 FCFA (~3€) or more	bar / “maquis”	2-6 clients	always	never	none	no, 1 city only	less than a year	TRUE	FALSE	NA
overall population	Abidjan	25 years or more	primary	Ivorian	4 years or more	2000 FCFA (~3€) or more	other	2-6 clients	always	never	none	no, 1 city only	less than a year	TRUE	FALSE	NA
overall population	Abidjan	24 years or less	never been to school	other nationality	3 years or less	2000 FCFA (~3€) or more	other	2-6 clients	never / sometimes / often	NA	yes, at least one	yes, 2 cities or more	more than a year or never consulted	TRUE	FALSE	NA
overall population	Abidjan	24 years or less	primary	Ivorian	3 years or less	2000 FCFA (~3€) or more	other	2-6 clients	always	never	yes, at least one	yes, 2 cities or more	less than a year	TRUE	FALSE	NA
overall population	Abidjan	24 years or less	never been to school	other nationality	4 years or more	2000 FCFA (~3€) or more	other	2-6 clients	always	never	none	no, 1 city only	more than a year or never consulted	TRUE	FALSE	NA
overall population	Abidjan	24 years or less	primary	Ivorian	4 years or more	2000 FCFA (~3€) or more	other	2-6 clients	always	never	none	no, 1 city only	more than a year or never consulted	TRUE	FALSE	NA
overall population	Abidjan	24 years or less	primary	Ivorian	3 years or less	2000 FCFA (~3€) or more	street	2-6 clients	always	NA	yes, at least one	no, 1 city only	less than a year	TRUE	FALSE	NA
overall population	Abidjan	24 years or less	primary	other nationality	3 years or less	2000 FCFA (~3€) or more	street	2-6 clients	always	never	yes, at least one	no, 1 city only	more than a year or never consulted	TRUE	FALSE	NA
overall population	Abidjan	24 years or less	primary	Ivorian	3 years or less	2000 FCFA (~3€) or more	bar / “maquis”	2-6 clients	never / sometimes / often	never	yes, at least one	yes, 2 cities or more	more than a year or never consulted	TRUE	FALSE	NA
overall population	Abidjan	24 years or less	never been to school	Ivorian	3 years or less	2000 FCFA (~3€) or more	other	1 client	always	never	none	no, 1 city only	more than a year or never consulted	TRUE	FALSE	NA
overall population	Abidjan	24 years or less	primary	Ivorian	4 years or more	2000 FCFA (~3€) or more	other	1 client	always	never	yes, at least one	no, 1 city only	less than a year	TRUE	FALSE	NA
overall population	Abidjan	25 years or more	never been to school	Ivorian	3 years or less	2000 FCFA (~3€) or more	other	1 client	always	never	yes, at least one	yes, 2 cities or more	more than a year or never consulted	TRUE	FALSE	NA
overall population	Abidjan	25 years or more	primary	Ivorian	4 years or more	2000 FCFA (~3€) or more	other	NA	always	never	none	no, 1 city only	more than a year or never consulted	TRUE	FALSE	NA
overall population	Abidjan	24 years or less	secondary / university	Ivorian	4 years or more	2000 FCFA (~3€) or more	other	1 client	NA	never	yes, at least one	yes, 2 cities or more	more than a year or never consulted	FALSE	TRUE	FALSE
overall population	Abidjan	24 years or less	primary	Ivorian	3 years or less	2000 FCFA (~3€) or more	other	1 client	always	never	NA	yes, 2 cities or more	less than a year	TRUE	FALSE	NA
overall population	Abidjan	24 years or less	primary	Ivorian	3 years or less	2000 FCFA (~3€) or more	other	1 client	NA	never	yes, at least one	no, 1 city only	more than a year or never consulted	TRUE	FALSE	NA
overall population	Abidjan	24 years or less	primary	Ivorian	3 years or less	2000 FCFA (~3€) or more	hotel	1 client	always	never	none	no, 1 city only	more than a year or never consulted	TRUE	FALSE	NA
overall population	Abidjan	24 years or less	secondary / university	other nationality	4 years or more	2000 FCFA (~3€) or more	other	1 client	always	never	none	no, 1 city only	less than a year	TRUE	FALSE	NA
overall population	Abidjan	24 years or less	secondary / university	Ivorian	3 years or less	2000 FCFA (~3€) or more	other	1 client	never / sometimes / often	never	none	no, 1 city only	less than a year	TRUE	FALSE	NA
overall population	Abidjan	24 years or less	secondary / university	Ivorian	3 years or less	2000 FCFA (~3€) or more	other	1 client	NA	never	yes, at least one	no, 1 city only	less than a year	TRUE	FALSE	NA
overall population	Abidjan	24 years or less	primary	Ivorian	3 years or less	2000 FCFA (~3€) or more	other	2-6 clients	always	never	yes, at least one	no, 1 city only	more than a year or never consulted	TRUE	FALSE	NA
overall population	Abidjan	24 years or less	primary	other nationality	3 years or less	2000 FCFA (~3€) or more	other	2-6 clients	always	never	yes, at least one	no, 1 city only	less than a year	TRUE	FALSE	NA
overall population	Abidjan	24 years or less	primary	other nationality	3 years or less	2000 FCFA (~3€) or more	other	2-6 clients	always	never	yes, at least one	no, 1 city only	less than a year	TRUE	FALSE	NA
overall population	Abidjan	25 years or more	secondary / university	other nationality	3 years or less	2000 FCFA (~3€) or more	other	1 client	always	never	yes, at least one	no, 1 city only	more than a year or never consulted	TRUE	FALSE	NA
overall population	Abidjan	25 years or more	secondary / university	Ivorian	3 years or less	2000 FCFA (~3€) or more	bar / “maquis”	2-6 clients	always	sometimes	yes, at least one	no, 1 city only	less than a year	TRUE	FALSE	NA
overall population	Abidjan	24 years or less	primary	Ivorian	3 years or less	2000 FCFA (~3€) or more	bar / “maquis”	2-6 clients	always	never	yes, at least one	yes, 2 cities or more	less than a year	TRUE	FALSE	NA
overall population	Abidjan	25 years or more	primary	Ivorian	4 years or more	2000 FCFA (~3€) or more	bar / “maquis”	1 client	always	never	yes, at least one	no, 1 city only	less than a year	TRUE	FALSE	NA
overall population	Abidjan	25 years or more	secondary / university	Ivorian	4 years or more	2000 FCFA (~3€) or more	bar / “maquis”	2-6 clients	always	never	none	no, 1 city only	less than a year	TRUE	FALSE	NA
overall population	Abidjan	24 years or less	secondary / university	Ivorian	3 years or less	2000 FCFA (~3€) or more	hotel	2-6 clients	always	never	none	no, 1 city only	less than a year	TRUE	FALSE	NA
overall population	Abidjan	NA	primary	Ivorian	3 years or less	2000 FCFA (~3€) or more	hotel	2-6 clients	always	never	none	no, 1 city only	less than a year	TRUE	FALSE	NA
overall population	Abidjan	NA	secondary / university	Ivorian	4 years or more	2000 FCFA (~3€) or more	hotel	1 client	always	never	yes, at least one	yes, 2 cities or more	more than a year or never consulted	TRUE	FALSE	NA
overall population	Abidjan	25 years or more	secondary / university	other nationality	3 years or less	2000 FCFA (~3€) or more	bar / “maquis”	2-6 clients	always	never	none	no, 1 city only	less than a year	TRUE	FALSE	NA
overall population	Abidjan	25 years or more	primary	other nationality	3 years or less	2000 FCFA (~3€) or more	bar / “maquis”	2-6 clients	always	never	yes, at least one	no, 1 city only	less than a year	TRUE	FALSE	NA
overall population	Abidjan	25 years or more	secondary / university	other nationality	4 years or more	2000 FCFA (~3€) or more	bar / “maquis”	NA	always	never	yes, at least one	no, 1 city only	less than a year	TRUE	FALSE	NA
overall population	Abidjan	24 years or less	secondary / university	Ivorian	4 years or more	2000 FCFA (~3€) or more	bar / “maquis”	1 client	always	never	none	no, 1 city only	less than a year	TRUE	FALSE	NA
overall population	Abidjan	NA	never been to school	Ivorian	3 years or less	2000 FCFA (~3€) or more	bar / “maquis”	1 client	always	often / always	none	no, 1 city only	less than a year	TRUE	FALSE	NA
overall population	Abidjan	25 years or more	never been to school	Ivorian	3 years or less	2000 FCFA (~3€) or more	bar / “maquis”	1 client	always	never	none	no, 1 city only	more than a year or never consulted	TRUE	FALSE	NA
overall population	Abidjan	24 years or less	primary	other nationality	3 years or less	2000 FCFA (~3€) or more	bar / “maquis”	1 client	always	often / always	yes, at least one	no, 1 city only	less than a year	TRUE	FALSE	NA
overall population	Abidjan	24 years or less	never been to school	Ivorian	3 years or less	2000 FCFA (~3€) or more	bar / “maquis”	2-6 clients	always	sometimes	yes, at least one	no, 1 city only	less than a year	TRUE	FALSE	NA
overall population	Abidjan	24 years or less	primary	Ivorian	3 years or less	2000 FCFA (~3€) or more	bar / “maquis”	1 client	always	never	yes, at least one	no, 1 city only	less than a year	TRUE	FALSE	NA
overall population	Abidjan	24 years or less	primary	Ivorian	3 years or less	2000 FCFA (~3€) or more	bar / “maquis”	2-6 clients	always	never	none	no, 1 city only	less than a year	TRUE	FALSE	NA
overall population	Abidjan	NA	primary	Ivorian	3 years or less	2000 FCFA (~3€) or more	bar / “maquis”	2-6 clients	always	never	yes, at least one	no, 1 city only	less than a year	TRUE	FALSE	NA
overall population	Abidjan	25 years or more	never been to school	Ivorian	4 years or more	2000 FCFA (~3€) or more	street	2-6 clients	always	sometimes	yes, at least one	no, 1 city only	more than a year or never consulted	TRUE	FALSE	NA
overall population	Abidjan	24 years or less	secondary / university	Ivorian	3 years or less	2000 FCFA (~3€) or more	street	2-6 clients	always	often / always	yes, at least one	no, 1 city only	less than a year	TRUE	FALSE	NA
overall population	Abidjan	24 years or less	primary	Ivorian	4 years or more	2000 FCFA (~3€) or more	bar / “maquis”	2-6 clients	always	never	yes, at least one	no, 1 city only	more than a year or never consulted	TRUE	FALSE	NA
overall population	Abidjan	24 years or less	primary	Ivorian	4 years or more	2000 FCFA (~3€) or more	bar / “maquis”	2-6 clients	always	often / always	yes, at least one	no, 1 city only	less than a year	TRUE	FALSE	NA
overall population	Abidjan	25 years or more	never been to school	Ivorian	4 years or more	2000 FCFA (~3€) or more	bar / “maquis”	2-6 clients	always	never	yes, at least one	yes, 2 cities or more	less than a year	TRUE	FALSE	NA
overall population	Abidjan	24 years or less	secondary / university	Ivorian	3 years or less	2000 FCFA (~3€) or more	bar / “maquis”	2-6 clients	always	never	none	no, 1 city only	less than a year	TRUE	FALSE	NA
overall population	Abidjan	24 years or less	never been to school	Ivorian	3 years or less	2000 FCFA (~3€) or more	brothel	2-6 clients	always	never	none	no, 1 city only	more than a year or never consulted	TRUE	FALSE	NA
overall population	Abidjan	24 years or less	never been to school	Ivorian	3 years or less	2000 FCFA (~3€) or more	bar / “maquis”	2-6 clients	always	never	none	no, 1 city only	more than a year or never consulted	TRUE	FALSE	NA
overall population	Abidjan	24 years or less	never been to school	Ivorian	4 years or more	2000 FCFA (~3€) or more	bar / “maquis”	2-6 clients	always	never	yes, at least one	no, 1 city only	less than a year	TRUE	FALSE	NA
overall population	Abidjan	25 years or more	secondary / university	Ivorian	4 years or more	2000 FCFA (~3€) or more	bar / “maquis”	1 client	always	never	yes, at least one	no, 1 city only	more than a year or never consulted	TRUE	FALSE	NA
overall population	Abidjan	25 years or more	never been to school	Ivorian	4 years or more	2000 FCFA (~3€) or more	street	2-6 clients	always	never	yes, at least one	no, 1 city only	less than a year	TRUE	FALSE	NA
overall population	Abidjan	24 years or less	secondary / university	Ivorian	4 years or more	2000 FCFA (~3€) or more	brothel	2-6 clients	always	never	none	no, 1 city only	less than a year	TRUE	FALSE	NA
overall population	Abidjan	24 years or less	primary	Ivorian	3 years or less	2000 FCFA (~3€) or more	bar / “maquis”	2-6 clients	always	often / always	none	no, 1 city only	more than a year or never consulted	TRUE	FALSE	NA
overall population	Abidjan	24 years or less	never been to school	Ivorian	3 years or less	2000 FCFA (~3€) or more	brothel	2-6 clients	always	often / always	yes, at least one	no, 1 city only	more than a year or never consulted	TRUE	FALSE	NA
overall population	Abidjan	25 years or more	never been to school	Ivorian	4 years or more	2000 FCFA (~3€) or more	bar / “maquis”	2-6 clients	always	never	yes, at least one	no, 1 city only	more than a year or never consulted	TRUE	FALSE	NA
overall population	Abidjan	24 years or less	primary	Ivorian	4 years or more	2000 FCFA (~3€) or more	bar / “maquis”	2-6 clients	always	sometimes	yes, at least one	no, 1 city only	more than a year or never consulted	TRUE	FALSE	NA
overall population	Abidjan	25 years or more	secondary / university	Ivorian	4 years or more	2000 FCFA (~3€) or more	bar / “maquis”	2-6 clients	always	never	none	no, 1 city only	less than a year	TRUE	FALSE	NA
overall population	Abidjan	24 years or less	never been to school	Ivorian	3 years or less	2000 FCFA (~3€) or more	bar / “maquis”	2-6 clients	always	often / always	yes, at least one	no, 1 city only	less than a year	TRUE	FALSE	NA
overall population	Abidjan	24 years or less	primary	Ivorian	4 years or more	2000 FCFA (~3€) or more	bar / “maquis”	2-6 clients	always	never	none	no, 1 city only	more than a year or never consulted	TRUE	FALSE	NA
overall population	Abidjan	24 years or less	secondary / university	Ivorian	4 years or more	2000 FCFA (~3€) or more	bar / “maquis”	2-6 clients	NA	never	none	no, 1 city only	less than a year	TRUE	FALSE	NA
overall population	Abidjan	25 years or more	secondary / university	Ivorian	3 years or less	2000 FCFA (~3€) or more	bar / “maquis”	2-6 clients	always	never	yes, at least one	no, 1 city only	less than a year	TRUE	FALSE	NA
overall population	Abidjan	24 years or less	secondary / university	Ivorian	3 years or less	2000 FCFA (~3€) or more	bar / “maquis”	2-6 clients	always	often / always	NA	no, 1 city only	more than a year or never consulted	TRUE	FALSE	NA
overall population	Abidjan	25 years or more	secondary / university	Ivorian	4 years or more	2000 FCFA (~3€) or more	bar / “maquis”	2-6 clients	always	often / always	none	no, 1 city only	more than a year or never consulted	TRUE	FALSE	NA
overall population	Abidjan	24 years or less	primary	Ivorian	4 years or more	2000 FCFA (~3€) or more	street	2-6 clients	always	often / always	yes, at least one	no, 1 city only	more than a year or never consulted	TRUE	FALSE	NA
overall population	Abidjan	24 years or less	secondary / university	Ivorian	4 years or more	2000 FCFA (~3€) or more	street	2-6 clients	always	never	none	no, 1 city only	more than a year or never consulted	TRUE	FALSE	NA
overall population	Abidjan	25 years or more	primary	Ivorian	4 years or more	2000 FCFA (~3€) or more	street	2-6 clients	always	never	none	no, 1 city only	more than a year or never consulted	TRUE	FALSE	NA
overall population	Abidjan	24 years or less	secondary / university	Ivorian	3 years or less	2000 FCFA (~3€) or more	bar / “maquis”	1 client	always	never	yes, at least one	no, 1 city only	more than a year or never consulted	TRUE	FALSE	NA
overall population	Abidjan	24 years or less	primary	Ivorian	3 years or less	2000 FCFA (~3€) or more	bar / “maquis”	2-6 clients	always	never	yes, at least one	yes, 2 cities or more	more than a year or never consulted	TRUE	FALSE	NA
overall population	Abidjan	24 years or less	primary	Ivorian	3 years or less	2000 FCFA (~3€) or more	bar / “maquis”	2-6 clients	always	never	yes, at least one	no, 1 city only	more than a year or never consulted	TRUE	FALSE	NA
overall population	Abidjan	24 years or less	secondary / university	Ivorian	4 years or more	2000 FCFA (~3€) or more	other	2-6 clients	never / sometimes / often	never	none	no, 1 city only	less than a year	TRUE	FALSE	NA
overall population	Abidjan	24 years or less	never been to school	Ivorian	4 years or more	2000 FCFA (~3€) or more	bar / “maquis”	2-6 clients	always	never	yes, at least one	yes, 2 cities or more	more than a year or never consulted	TRUE	FALSE	NA
overall population	Abidjan	24 years or less	primary	Ivorian	4 years or more	2000 FCFA (~3€) or more	bar / “maquis”	2-6 clients	always	never	yes, at least one	yes, 2 cities or more	less than a year	TRUE	FALSE	NA
overall population	Abidjan	24 years or less	never been to school	Ivorian	4 years or more	2000 FCFA (~3€) or more	bar / “maquis”	2-6 clients	never / sometimes / often	sometimes	yes, at least one	no, 1 city only	more than a year or never consulted	TRUE	FALSE	NA
overall population	Abidjan	25 years or more	primary	Ivorian	4 years or more	2000 FCFA (~3€) or more	bar / “maquis”	2-6 clients	always	never	yes, at least one	no, 1 city only	more than a year or never consulted	FALSE	TRUE	FALSE
overall population	Abidjan	25 years or more	primary	Ivorian	3 years or less	2000 FCFA (~3€) or more	bar / “maquis”	2-6 clients	always	never	yes, at least one	no, 1 city only	more than a year or never consulted	TRUE	FALSE	NA
overall population	Abidjan	24 years or less	primary	Ivorian	4 years or more	2000 FCFA (~3€) or more	bar / “maquis”	2-6 clients	always	sometimes	yes, at least one	yes, 2 cities or more	more than a year or never consulted	TRUE	FALSE	NA
overall population	Abidjan	24 years or less	never been to school	other nationality	3 years or less	2000 FCFA (~3€) or more	brothel	2-6 clients	always	sometimes	yes, at least one	no, 1 city only	more than a year or never consulted	TRUE	FALSE	NA
overall population	Abidjan	24 years or less	secondary / university	Ivorian	3 years or less	2000 FCFA (~3€) or more	brothel	2-6 clients	always	never	none	no, 1 city only	less than a year	TRUE	FALSE	NA
overall population	Abidjan	24 years or less	primary	Ivorian	4 years or more	1999 FCFA (~3€) or less	brothel	2-6 clients	never / sometimes / often	sometimes	yes, at least one	no, 1 city only	more than a year or never consulted	TRUE	FALSE	NA
overall population	Abidjan	25 years or more	secondary / university	Ivorian	4 years or more	2000 FCFA (~3€) or more	bar / “maquis”	2-6 clients	never / sometimes / often	often / always	yes, at least one	no, 1 city only	more than a year or never consulted	TRUE	FALSE	NA
overall population	Abidjan	24 years or less	primary	Ivorian	3 years or less	2000 FCFA (~3€) or more	bar / “maquis”	1 client	never / sometimes / often	often / always	yes, at least one	no, 1 city only	more than a year or never consulted	TRUE	FALSE	NA
overall population	Abidjan	25 years or more	primary	other nationality	3 years or less	1999 FCFA (~3€) or less	brothel	1 client	always	never	none	no, 1 city only	less than a year	TRUE	FALSE	NA
overall population	Abidjan	24 years or less	secondary / university	other nationality	3 years or less	1999 FCFA (~3€) or less	brothel	2-6 clients	always	never	none	no, 1 city only	less than a year	TRUE	FALSE	NA
overall population	Abidjan	25 years or more	secondary / university	other nationality	3 years or less	1999 FCFA (~3€) or less	brothel	2-6 clients	always	never	none	no, 1 city only	more than a year or never consulted	TRUE	FALSE	NA
overall population	Abidjan	24 years or less	primary	other nationality	3 years or less	1999 FCFA (~3€) or less	brothel	1 client	always	never	none	no, 1 city only	less than a year	FALSE	TRUE	TRUE
overall population	Abidjan	25 years or more	primary	other nationality	3 years or less	1999 FCFA (~3€) or less	brothel	1 client	always	never	yes, at least one	no, 1 city only	less than a year	TRUE	FALSE	NA
overall population	Abidjan	24 years or less	primary	other nationality	3 years or less	1999 FCFA (~3€) or less	brothel	2-6 clients	always	never	yes, at least one	no, 1 city only	less than a year	TRUE	FALSE	NA
overall population	Abidjan	25 years or more	primary	other nationality	3 years or less	1999 FCFA (~3€) or less	brothel	1 client	always	never	none	no, 1 city only	less than a year	TRUE	FALSE	NA
overall population	Abidjan	25 years or more	primary	other nationality	3 years or less	1999 FCFA (~3€) or less	brothel	2-6 clients	always	never	none	no, 1 city only	less than a year	TRUE	FALSE	NA
overall population	Abidjan	24 years or less	never been to school	other nationality	4 years or more	1999 FCFA (~3€) or less	brothel	1 client	always	never	yes, at least one	no, 1 city only	less than a year	TRUE	FALSE	NA
overall population	Abidjan	24 years or less	primary	other nationality	3 years or less	1999 FCFA (~3€) or less	brothel	1 client	NA	never	yes, at least one	no, 1 city only	less than a year	TRUE	FALSE	NA
overall population	Abidjan	25 years or more	primary	other nationality	3 years or less	1999 FCFA (~3€) or less	brothel	2-6 clients	always	never	yes, at least one	no, 1 city only	less than a year	TRUE	FALSE	NA
overall population	Abidjan	25 years or more	primary	other nationality	3 years or less	1999 FCFA (~3€) or less	brothel	2-6 clients	always	never	yes, at least one	no, 1 city only	less than a year	TRUE	FALSE	NA
overall population	Abidjan	25 years or more	primary	other nationality	NA	1999 FCFA (~3€) or less	brothel	NA	always	never	yes, at least one	no, 1 city only	less than a year	TRUE	FALSE	NA
overall population	Abidjan	24 years or less	never been to school	other nationality	3 years or less	1999 FCFA (~3€) or less	brothel	2-6 clients	always	never	yes, at least one	no, 1 city only	more than a year or never consulted	TRUE	FALSE	NA
overall population	Abidjan	24 years or less	never been to school	other nationality	3 years or less	1999 FCFA (~3€) or less	brothel	2-6 clients	never / sometimes / often	sometimes	yes, at least one	no, 1 city only	less than a year	TRUE	FALSE	NA
overall population	Abidjan	24 years or less	never been to school	other nationality	3 years or less	1999 FCFA (~3€) or less	brothel	2-6 clients	always	never	yes, at least one	no, 1 city only	less than a year	TRUE	FALSE	NA
overall population	Abidjan	25 years or more	primary	other nationality	3 years or less	1999 FCFA (~3€) or less	brothel	2-6 clients	always	never	yes, at least one	no, 1 city only	less than a year	TRUE	FALSE	NA
overall population	Abidjan	25 years or more	never been to school	other nationality	4 years or more	1999 FCFA (~3€) or less	brothel	2-6 clients	never / sometimes / often	never	none	no, 1 city only	more than a year or never consulted	TRUE	FALSE	NA
overall population	Abidjan	25 years or more	primary	other nationality	3 years or less	2000 FCFA (~3€) or more	brothel	1 client	always	never	none	no, 1 city only	less than a year	TRUE	FALSE	NA
overall population	Abidjan	25 years or more	secondary / university	other nationality	3 years or less	1999 FCFA (~3€) or less	brothel	2-6 clients	always	never	yes, at least one	no, 1 city only	more than a year or never consulted	TRUE	FALSE	NA
overall population	Abidjan	25 years or more	secondary / university	other nationality	4 years or more	1999 FCFA (~3€) or less	brothel	2-6 clients	always	never	NA	no, 1 city only	less than a year	TRUE	FALSE	NA
overall population	Abidjan	24 years or less	secondary / university	Ivorian	3 years or less	2000 FCFA (~3€) or more	bar / “maquis”	2-6 clients	never / sometimes / often	never	none	no, 1 city only	more than a year or never consulted	TRUE	FALSE	NA
overall population	Abidjan	24 years or less	primary	Ivorian	3 years or less	2000 FCFA (~3€) or more	bar / “maquis”	2-6 clients	always	never	yes, at least one	yes, 2 cities or more	more than a year or never consulted	TRUE	FALSE	NA
overall population	Abidjan	24 years or less	secondary / university	Ivorian	3 years or less	2000 FCFA (~3€) or more	bar / “maquis”	1 client	never / sometimes / often	sometimes	yes, at least one	yes, 2 cities or more	more than a year or never consulted	TRUE	FALSE	NA
overall population	Abidjan	24 years or less	never been to school	Ivorian	3 years or less	2000 FCFA (~3€) or more	bar / “maquis”	1 client	always	never	yes, at least one	no, 1 city only	less than a year	TRUE	FALSE	NA
overall population	Abidjan	24 years or less	secondary / university	Ivorian	3 years or less	2000 FCFA (~3€) or more	bar / “maquis”	2-6 clients	always	never	none	no, 1 city only	less than a year	TRUE	FALSE	NA
overall population	Abidjan	25 years or more	never been to school	Ivorian	3 years or less	2000 FCFA (~3€) or more	bar / “maquis”	2-6 clients	always	never	yes, at least one	no, 1 city only	less than a year	TRUE	FALSE	NA
overall population	Abidjan	25 years or more	primary	other nationality	4 years or more	2000 FCFA (~3€) or more	hotel	2-6 clients	always	never	none	no, 1 city only	less than a year	TRUE	FALSE	NA
overall population	Abidjan	25 years or more	never been to school	Ivorian	3 years or less	2000 FCFA (~3€) or more	bar / “maquis”	2-6 clients	always	never	yes, at least one	no, 1 city only	less than a year	TRUE	FALSE	NA
overall population	Abidjan	25 years or more	secondary / university	Ivorian	3 years or less	2000 FCFA (~3€) or more	hotel	2-6 clients	always	never	none	yes, 2 cities or more	more than a year or never consulted	TRUE	FALSE	NA
overall population	Abidjan	25 years or more	primary	Ivorian	4 years or more	2000 FCFA (~3€) or more	hotel	2-6 clients	always	never	none	no, 1 city only	more than a year or never consulted	TRUE	FALSE	NA
overall population	Abidjan	24 years or less	secondary / university	Ivorian	3 years or less	2000 FCFA (~3€) or more	bar / “maquis”	2-6 clients	always	never	yes, at least one	no, 1 city only	less than a year	TRUE	FALSE	NA
overall population	Abidjan	25 years or more	primary	Ivorian	4 years or more	2000 FCFA (~3€) or more	bar / “maquis”	2-6 clients	always	never	none	yes, 2 cities or more	less than a year	TRUE	FALSE	NA
overall population	Abidjan	25 years or more	primary	Ivorian	3 years or less	2000 FCFA (~3€) or more	hotel	2-6 clients	always	never	none	no, 1 city only	more than a year or never consulted	FALSE	TRUE	FALSE
overall population	Abidjan	25 years or more	secondary / university	Ivorian	4 years or more	2000 FCFA (~3€) or more	hotel	7 clients or more	always	never	none	yes, 2 cities or more	more than a year or never consulted	TRUE	FALSE	NA
overall population	Abidjan	25 years or more	primary	Ivorian	3 years or less	2000 FCFA (~3€) or more	bar / “maquis”	2-6 clients	always	never	none	no, 1 city only	more than a year or never consulted	TRUE	FALSE	NA
overall population	Abidjan	25 years or more	secondary / university	Ivorian	3 years or less	2000 FCFA (~3€) or more	bar / “maquis”	2-6 clients	always	never	yes, at least one	no, 1 city only	less than a year	TRUE	FALSE	NA
overall population	Abidjan	25 years or more	primary	Ivorian	3 years or less	2000 FCFA (~3€) or more	hotel	2-6 clients	always	never	yes, at least one	yes, 2 cities or more	less than a year	TRUE	FALSE	NA
overall population	Abidjan	25 years or more	secondary / university	Ivorian	4 years or more	2000 FCFA (~3€) or more	bar / “maquis”	2-6 clients	always	never	none	no, 1 city only	less than a year	TRUE	FALSE	NA
overall population	Abidjan	25 years or more	secondary / university	Ivorian	4 years or more	2000 FCFA (~3€) or more	bar / “maquis”	2-6 clients	always	never	none	no, 1 city only	less than a year	TRUE	FALSE	NA
overall population	Abidjan	25 years or more	never been to school	Ivorian	4 years or more	2000 FCFA (~3€) or more	bar / “maquis”	2-6 clients	always	never	none	no, 1 city only	less than a year	TRUE	FALSE	NA
overall population	Abidjan	24 years or less	primary	Ivorian	3 years or less	1999 FCFA (~3€) or less	bar / “maquis”	1 client	always	never	none	yes, 2 cities or more	less than a year	TRUE	FALSE	NA
overall population	Abidjan	25 years or more	primary	other nationality	4 years or more	2000 FCFA (~3€) or more	hotel	7 clients or more	always	never	yes, at least one	no, 1 city only	less than a year	TRUE	FALSE	NA
overall population	Abidjan	25 years or more	NA	Ivorian	3 years or less	2000 FCFA (~3€) or more	bar / “maquis”	2-6 clients	always	never	yes, at least one	no, 1 city only	less than a year	TRUE	FALSE	NA
overall population	Abidjan	24 years or less	primary	Ivorian	3 years or less	2000 FCFA (~3€) or more	bar / “maquis”	2-6 clients	always	often / always	none	no, 1 city only	less than a year	TRUE	FALSE	NA
overall population	Abidjan	25 years or more	secondary / university	Ivorian	4 years or more	2000 FCFA (~3€) or more	bar / “maquis”	7 clients or more	always	never	yes, at least one	no, 1 city only	less than a year	TRUE	FALSE	NA
overall population	Abidjan	25 years or more	never been to school	other nationality	3 years or less	2000 FCFA (~3€) or more	bar / “maquis”	2-6 clients	never / sometimes / often	NA	none	yes, 2 cities or more	less than a year	TRUE	FALSE	NA
overall population	Abidjan	25 years or more	secondary / university	other nationality	3 years or less	2000 FCFA (~3€) or more	brothel	2-6 clients	always	never	none	no, 1 city only	more than a year or never consulted	FALSE	TRUE	FALSE
overall population	Abidjan	25 years or more	secondary / university	other nationality	3 years or less	2000 FCFA (~3€) or more	brothel	2-6 clients	always	never	none	no, 1 city only	less than a year	TRUE	FALSE	NA
overall population	Abidjan	25 years or more	primary	other nationality	3 years or less	2000 FCFA (~3€) or more	brothel	2-6 clients	always	never	none	no, 1 city only	less than a year	TRUE	FALSE	NA
overall population	Abidjan	25 years or more	secondary / university	other nationality	3 years or less	2000 FCFA (~3€) or more	brothel	1 client	always	never	none	no, 1 city only	less than a year	TRUE	FALSE	NA
overall population	Abidjan	25 years or more	secondary / university	other nationality	4 years or more	1999 FCFA (~3€) or less	brothel	2-6 clients	NA	never	yes, at least one	no, 1 city only	less than a year	TRUE	FALSE	NA
overall population	Abidjan	24 years or less	secondary / university	other nationality	4 years or more	1999 FCFA (~3€) or less	brothel	7 clients or more	always	sometimes	none	no, 1 city only	more than a year or never consulted	TRUE	FALSE	NA
overall population	Abidjan	25 years or more	secondary / university	other nationality	3 years or less	1999 FCFA (~3€) or less	brothel	2-6 clients	always	never	none	no, 1 city only	more than a year or never consulted	TRUE	FALSE	NA
overall population	Abidjan	24 years or less	secondary / university	other nationality	3 years or less	1999 FCFA (~3€) or less	brothel	2-6 clients	always	never	none	no, 1 city only	more than a year or never consulted	TRUE	FALSE	NA
overall population	Abidjan	25 years or more	secondary / university	other nationality	3 years or less	1999 FCFA (~3€) or less	brothel	2-6 clients	always	never	NA	NA	more than a year or never consulted	TRUE	FALSE	NA
overall population	Abidjan	25 years or more	secondary / university	other nationality	3 years or less	1999 FCFA (~3€) or less	brothel	2-6 clients	always	never	none	no, 1 city only	more than a year or never consulted	TRUE	FALSE	NA
overall population	Abidjan	25 years or more	secondary / university	other nationality	3 years or less	1999 FCFA (~3€) or less	brothel	2-6 clients	always	never	none	no, 1 city only	more than a year or never consulted	TRUE	FALSE	NA
overall population	Abidjan	25 years or more	primary	other nationality	4 years or more	1999 FCFA (~3€) or less	brothel	2-6 clients	always	never	yes, at least one	no, 1 city only	less than a year	TRUE	FALSE	NA
overall population	Abidjan	24 years or less	primary	other nationality	4 years or more	1999 FCFA (~3€) or less	brothel	1 client	always	never	yes, at least one	no, 1 city only	less than a year	TRUE	FALSE	NA
overall population	Abidjan	25 years or more	secondary / university	other nationality	3 years or less	1999 FCFA (~3€) or less	brothel	2-6 clients	always	never	yes, at least one	no, 1 city only	less than a year	TRUE	FALSE	NA
overall population	Abidjan	24 years or less	primary	other nationality	3 years or less	1999 FCFA (~3€) or less	brothel	1 client	always	never	yes, at least one	no, 1 city only	less than a year	TRUE	FALSE	NA
overall population	Abidjan	24 years or less	primary	other nationality	3 years or less	1999 FCFA (~3€) or less	brothel	2-6 clients	always	never	none	no, 1 city only	less than a year	TRUE	FALSE	NA
overall population	Abidjan	24 years or less	primary	other nationality	3 years or less	1999 FCFA (~3€) or less	brothel	7 clients or more	always	never	none	no, 1 city only	less than a year	TRUE	FALSE	NA
overall population	Abidjan	24 years or less	primary	other nationality	3 years or less	1999 FCFA (~3€) or less	brothel	2-6 clients	always	never	none	no, 1 city only	less than a year	TRUE	FALSE	NA
overall population	Abidjan	25 years or more	secondary / university	other nationality	3 years or less	1999 FCFA (~3€) or less	brothel	2-6 clients	always	never	none	no, 1 city only	more than a year or never consulted	TRUE	FALSE	NA
overall population	Abidjan	25 years or more	primary	other nationality	3 years or less	1999 FCFA (~3€) or less	brothel	2-6 clients	always	never	none	no, 1 city only	more than a year or never consulted	TRUE	FALSE	NA
overall population	Abidjan	25 years or more	primary	other nationality	3 years or less	1999 FCFA (~3€) or less	brothel	2-6 clients	always	never	none	no, 1 city only	less than a year	TRUE	FALSE	NA
overall population	Abidjan	24 years or less	secondary / university	other nationality	3 years or less	1999 FCFA (~3€) or less	brothel	7 clients or more	always	never	none	no, 1 city only	more than a year or never consulted	TRUE	FALSE	NA
overall population	Abidjan	25 years or more	primary	other nationality	3 years or less	1999 FCFA (~3€) or less	brothel	7 clients or more	always	never	none	no, 1 city only	more than a year or never consulted	TRUE	FALSE	NA
overall population	Abidjan	25 years or more	primary	other nationality	3 years or less	1999 FCFA (~3€) or less	brothel	2-6 clients	always	never	none	no, 1 city only	more than a year or never consulted	TRUE	FALSE	NA
overall population	Abidjan	24 years or less	primary	other nationality	3 years or less	1999 FCFA (~3€) or less	brothel	2-6 clients	always	sometimes	none	no, 1 city only	more than a year or never consulted	TRUE	FALSE	NA
overall population	Abidjan	25 years or more	primary	other nationality	3 years or less	1999 FCFA (~3€) or less	brothel	2-6 clients	always	never	none	no, 1 city only	more than a year or never consulted	TRUE	FALSE	NA
overall population	Abidjan	24 years or less	primary	other nationality	3 years or less	1999 FCFA (~3€) or less	brothel	7 clients or more	always	never	NA	no, 1 city only	more than a year or never consulted	TRUE	FALSE	NA
overall population	Abidjan	24 years or less	primary	other nationality	3 years or less	1999 FCFA (~3€) or less	brothel	7 clients or more	always	never	none	no, 1 city only	more than a year or never consulted	TRUE	FALSE	NA
overall population	Abidjan	25 years or more	primary	other nationality	3 years or less	1999 FCFA (~3€) or less	brothel	2-6 clients	always	never	NA	no, 1 city only	more than a year or never consulted	TRUE	FALSE	NA
overall population	Abidjan	24 years or less	primary	other nationality	3 years or less	1999 FCFA (~3€) or less	brothel	7 clients or more	always	never	none	no, 1 city only	more than a year or never consulted	TRUE	FALSE	NA
overall population	Abidjan	24 years or less	secondary / university	Ivorian	4 years or more	2000 FCFA (~3€) or more	bar / “maquis”	2-6 clients	always	never	yes, at least one	no, 1 city only	less than a year	TRUE	FALSE	NA
overall population	Abidjan	NA	secondary / university	other nationality	3 years or less	1999 FCFA (~3€) or less	brothel	1 client	always	never	yes, at least one	no, 1 city only	less than a year	FALSE	TRUE	FALSE
overall population	Abidjan	24 years or less	primary	Ivorian	4 years or more	2000 FCFA (~3€) or more	hotel	2-6 clients	never / sometimes / often	often / always	yes, at least one	yes, 2 cities or more	more than a year or never consulted	TRUE	FALSE	NA
overall population	Abidjan	25 years or more	never been to school	other nationality	4 years or more	2000 FCFA (~3€) or more	bar / “maquis”	2-6 clients	always	never	yes, at least one	no, 1 city only	more than a year or never consulted	TRUE	FALSE	NA
overall population	Abidjan	24 years or less	secondary / university	Ivorian	3 years or less	2000 FCFA (~3€) or more	hotel	7 clients or more	always	often / always	yes, at least one	yes, 2 cities or more	less than a year	TRUE	FALSE	NA
overall population	Abidjan	NA	secondary / university	Ivorian	3 years or less	2000 FCFA (~3€) or more	hotel	1 client	always	never	yes, at least one	no, 1 city only	more than a year or never consulted	TRUE	FALSE	NA
overall population	Abidjan	24 years or less	secondary / university	Ivorian	3 years or less	2000 FCFA (~3€) or more	hotel	2-6 clients	always	never	yes, at least one	yes, 2 cities or more	less than a year	TRUE	FALSE	NA
overall population	Abidjan	24 years or less	primary	Ivorian	3 years or less	2000 FCFA (~3€) or more	hotel	2-6 clients	always	never	yes, at least one	no, 1 city only	less than a year	TRUE	FALSE	NA
overall population	Abidjan	24 years or less	primary	Ivorian	3 years or less	2000 FCFA (~3€) or more	hotel	2-6 clients	always	never	yes, at least one	no, 1 city only	less than a year	TRUE	FALSE	NA
overall population	Abidjan	24 years or less	primary	Ivorian	3 years or less	2000 FCFA (~3€) or more	hotel	2-6 clients	always	often / always	none	no, 1 city only	more than a year or never consulted	TRUE	FALSE	NA
overall population	Abidjan	25 years or more	secondary / university	other nationality	3 years or less	1999 FCFA (~3€) or less	brothel	2-6 clients	always	never	none	no, 1 city only	less than a year	TRUE	FALSE	NA
overall population	Abidjan	24 years or less	secondary / university	Ivorian	3 years or less	2000 FCFA (~3€) or more	hotel	2-6 clients	always	never	none	no, 1 city only	less than a year	TRUE	FALSE	NA
overall population	Abidjan	24 years or less	secondary / university	other nationality	3 years or less	2000 FCFA (~3€) or more	brothel	1 client	never / sometimes / often	never	none	no, 1 city only	more than a year or never consulted	TRUE	FALSE	NA
overall population	Abidjan	NA	secondary / university	Ivorian	3 years or less	2000 FCFA (~3€) or more	brothel	7 clients or more	always	never	yes, at least one	no, 1 city only	less than a year	TRUE	FALSE	NA
overall population	Abidjan	25 years or more	secondary / university	other nationality	3 years or less	2000 FCFA (~3€) or more	brothel	2-6 clients	always	never	yes, at least one	yes, 2 cities or more	more than a year or never consulted	TRUE	FALSE	NA
overall population	Abidjan	24 years or less	secondary / university	Ivorian	3 years or less	2000 FCFA (~3€) or more	brothel	2-6 clients	never / sometimes / often	often / always	yes, at least one	no, 1 city only	more than a year or never consulted	TRUE	FALSE	NA
overall population	Abidjan	25 years or more	never been to school	Ivorian	4 years or more	2000 FCFA (~3€) or more	brothel	2-6 clients	never / sometimes / often	never	yes, at least one	no, 1 city only	less than a year	TRUE	FALSE	NA
overall population	Abidjan	24 years or less	primary	Ivorian	4 years or more	2000 FCFA (~3€) or more	bar / “maquis”	7 clients or more	always	never	yes, at least one	no, 1 city only	less than a year	TRUE	FALSE	NA
overall population	Abidjan	25 years or more	never been to school	Ivorian	3 years or less	2000 FCFA (~3€) or more	bar / “maquis”	2-6 clients	always	never	yes, at least one	no, 1 city only	less than a year	TRUE	FALSE	NA
overall population	Abidjan	24 years or less	secondary / university	Ivorian	4 years or more	2000 FCFA (~3€) or more	street	2-6 clients	always	never	yes, at least one	no, 1 city only	less than a year	TRUE	FALSE	NA
overall population	Abidjan	25 years or more	primary	Ivorian	3 years or less	2000 FCFA (~3€) or more	street	2-6 clients	always	never	yes, at least one	no, 1 city only	more than a year or never consulted	TRUE	FALSE	NA
overall population	Abidjan	25 years or more	secondary / university	Ivorian	4 years or more	2000 FCFA (~3€) or more	bar / “maquis”	2-6 clients	always	often / always	yes, at least one	no, 1 city only	less than a year	TRUE	FALSE	NA
overall population	Abidjan	24 years or less	primary	Ivorian	3 years or less	2000 FCFA (~3€) or more	bar / “maquis”	1 client	always	never	yes, at least one	no, 1 city only	less than a year	TRUE	FALSE	NA
overall population	Abidjan	25 years or more	never been to school	Ivorian	4 years or more	2000 FCFA (~3€) or more	bar / “maquis”	1 client	always	never	yes, at least one	no, 1 city only	less than a year	TRUE	FALSE	NA
overall population	Abidjan	24 years or less	primary	Ivorian	3 years or less	2000 FCFA (~3€) or more	hotel	1 client	always	often / always	yes, at least one	no, 1 city only	more than a year or never consulted	TRUE	FALSE	NA
overall population	Abidjan	24 years or less	secondary / university	Ivorian	3 years or less	2000 FCFA (~3€) or more	hotel	1 client	always	never	yes, at least one	no, 1 city only	more than a year or never consulted	TRUE	FALSE	NA
overall population	Abidjan	25 years or more	never been to school	Ivorian	3 years or less	2000 FCFA (~3€) or more	hotel	2-6 clients	always	never	yes, at least one	no, 1 city only	less than a year	TRUE	FALSE	NA
overall population	Abidjan	25 years or more	never been to school	Ivorian	3 years or less	2000 FCFA (~3€) or more	hotel	2-6 clients	always	never	yes, at least one	no, 1 city only	less than a year	FALSE	TRUE	FALSE
overall population	Abidjan	25 years or more	primary	Ivorian	3 years or less	2000 FCFA (~3€) or more	bar / “maquis”	2-6 clients	always	never	none	no, 1 city only	more than a year or never consulted	TRUE	FALSE	NA
overall population	Abidjan	24 years or less	never been to school	Ivorian	3 years or less	2000 FCFA (~3€) or more	bar / “maquis”	2-6 clients	always	never	yes, at least one	no, 1 city only	less than a year	TRUE	FALSE	NA
overall population	Abidjan	24 years or less	primary	Ivorian	3 years or less	2000 FCFA (~3€) or more	bar / “maquis”	2-6 clients	always	often / always	yes, at least one	no, 1 city only	more than a year or never consulted	TRUE	FALSE	NA
overall population	Abidjan	24 years or less	never been to school	Ivorian	3 years or less	2000 FCFA (~3€) or more	bar / “maquis”	2-6 clients	always	never	none	no, 1 city only	less than a year	TRUE	FALSE	NA
overall population	Abidjan	25 years or more	never been to school	Ivorian	3 years or less	2000 FCFA (~3€) or more	bar / “maquis”	1 client	always	never	yes, at least one	no, 1 city only	less than a year	TRUE	FALSE	NA
overall population	Abidjan	24 years or less	secondary / university	Ivorian	3 years or less	2000 FCFA (~3€) or more	bar / “maquis”	1 client	always	never	yes, at least one	no, 1 city only	more than a year or never consulted	TRUE	FALSE	NA
overall population	Abidjan	25 years or more	primary	Ivorian	3 years or less	2000 FCFA (~3€) or more	bar / “maquis”	2-6 clients	always	never	yes, at least one	no, 1 city only	less than a year	TRUE	FALSE	NA
overall population	Abidjan	24 years or less	primary	Ivorian	3 years or less	2000 FCFA (~3€) or more	bar / “maquis”	2-6 clients	always	never	yes, at least one	no, 1 city only	less than a year	TRUE	FALSE	NA
overall population	Abidjan	25 years or more	primary	Ivorian	3 years or less	2000 FCFA (~3€) or more	bar / “maquis”	2-6 clients	always	never	yes, at least one	no, 1 city only	more than a year or never consulted	TRUE	FALSE	NA
overall population	Abidjan	25 years or more	never been to school	Ivorian	3 years or less	2000 FCFA (~3€) or more	bar / “maquis”	2-6 clients	always	never	yes, at least one	no, 1 city only	less than a year	TRUE	FALSE	NA
overall population	Abidjan	24 years or less	primary	Ivorian	4 years or more	2000 FCFA (~3€) or more	bar / “maquis”	2-6 clients	always	often / always	none	no, 1 city only	more than a year or never consulted	TRUE	FALSE	NA
overall population	Abidjan	25 years or more	secondary / university	Ivorian	3 years or less	2000 FCFA (~3€) or more	bar / “maquis”	1 client	always	never	none	no, 1 city only	more than a year or never consulted	TRUE	FALSE	NA
overall population	Abidjan	24 years or less	primary	Ivorian	3 years or less	2000 FCFA (~3€) or more	bar / “maquis”	2-6 clients	always	never	yes, at least one	no, 1 city only	less than a year	TRUE	FALSE	NA
overall population	Abidjan	24 years or less	primary	Ivorian	3 years or less	2000 FCFA (~3€) or more	bar / “maquis”	2-6 clients	never / sometimes / often	never	yes, at least one	no, 1 city only	more than a year or never consulted	TRUE	FALSE	NA
overall population	Abidjan	25 years or more	primary	Ivorian	3 years or less	2000 FCFA (~3€) or more	bar / “maquis”	1 client	always	never	none	no, 1 city only	less than a year	TRUE	FALSE	NA
overall population	Abidjan	25 years or more	never been to school	Ivorian	4 years or more	2000 FCFA (~3€) or more	bar / “maquis”	2-6 clients	always	never	yes, at least one	no, 1 city only	less than a year	TRUE	FALSE	NA
overall population	Abidjan	25 years or more	primary	Ivorian	4 years or more	2000 FCFA (~3€) or more	bar / “maquis”	2-6 clients	always	never	yes, at least one	no, 1 city only	more than a year or never consulted	TRUE	FALSE	NA
overall population	Abidjan	25 years or more	secondary / university	Ivorian	3 years or less	2000 FCFA (~3€) or more	bar / “maquis”	7 clients or more	always	never	none	no, 1 city only	less than a year	TRUE	FALSE	NA
overall population	Abidjan	25 years or more	secondary / university	Ivorian	4 years or more	2000 FCFA (~3€) or more	bar / “maquis”	2-6 clients	always	never	none	no, 1 city only	less than a year	TRUE	FALSE	NA
overall population	Abidjan	25 years or more	secondary / university	Ivorian	4 years or more	2000 FCFA (~3€) or more	bar / “maquis”	2-6 clients	always	never	none	no, 1 city only	less than a year	TRUE	FALSE	NA
overall population	Abidjan	25 years or more	secondary / university	Ivorian	3 years or less	2000 FCFA (~3€) or more	bar / “maquis”	2-6 clients	always	never	none	yes, 2 cities or more	less than a year	TRUE	FALSE	NA
overall population	Abidjan	25 years or more	secondary / university	Ivorian	4 years or more	2000 FCFA (~3€) or more	bar / “maquis”	2-6 clients	always	never	none	no, 1 city only	less than a year	TRUE	FALSE	NA
overall population	Abidjan	24 years or less	primary	Ivorian	3 years or less	2000 FCFA (~3€) or more	other	2-6 clients	always	never	yes, at least one	no, 1 city only	less than a year	TRUE	FALSE	NA
overall population	Abidjan	24 years or less	never been to school	other nationality	4 years or more	1999 FCFA (~3€) or less	other	2-6 clients	always	never	yes, at least one	no, 1 city only	more than a year or never consulted	TRUE	FALSE	NA
overall population	Abidjan	24 years or less	secondary / university	other nationality	4 years or more	1999 FCFA (~3€) or less	other	7 clients or more	always	never	yes, at least one	no, 1 city only	less than a year	TRUE	FALSE	NA
overall population	Abidjan	25 years or more	secondary / university	other nationality	3 years or less	2000 FCFA (~3€) or more	other	7 clients or more	always	never	none	no, 1 city only	less than a year	TRUE	FALSE	NA
overall population	Abidjan	24 years or less	primary	Ivorian	3 years or less	2000 FCFA (~3€) or more	other	2-6 clients	always	never	yes, at least one	no, 1 city only	more than a year or never consulted	TRUE	FALSE	NA
overall population	Abidjan	25 years or more	secondary / university	other nationality	4 years or more	1999 FCFA (~3€) or less	other	2-6 clients	always	never	yes, at least one	no, 1 city only	less than a year	TRUE	FALSE	NA
overall population	Abidjan	24 years or less	secondary / university	other nationality	3 years or less	1999 FCFA (~3€) or less	brothel	2-6 clients	always	never	yes, at least one	no, 1 city only	more than a year or never consulted	TRUE	FALSE	NA
overall population	Abidjan	25 years or more	secondary / university	other nationality	3 years or less	1999 FCFA (~3€) or less	brothel	1 client	always	often / always	none	no, 1 city only	less than a year	TRUE	FALSE	NA
overall population	Abidjan	25 years or more	secondary / university	other nationality	4 years or more	1999 FCFA (~3€) or less	brothel	2-6 clients	always	never	none	no, 1 city only	less than a year	TRUE	FALSE	NA
overall population	Abidjan	24 years or less	secondary / university	other nationality	3 years or less	1999 FCFA (~3€) or less	brothel	7 clients or more	always	never	none	no, 1 city only	less than a year	TRUE	FALSE	NA
overall population	Abidjan	24 years or less	secondary / university	other nationality	3 years or less	1999 FCFA (~3€) or less	brothel	7 clients or more	always	never	none	no, 1 city only	less than a year	TRUE	FALSE	NA
overall population	Abidjan	25 years or more	secondary / university	other nationality	3 years or less	1999 FCFA (~3€) or less	brothel	2-6 clients	always	never	none	no, 1 city only	less than a year	TRUE	FALSE	NA
overall population	Abidjan	25 years or more	secondary / university	other nationality	3 years or less	1999 FCFA (~3€) or less	brothel	2-6 clients	always	never	yes, at least one	no, 1 city only	less than a year	TRUE	FALSE	NA
overall population	Abidjan	24 years or less	secondary / university	other nationality	3 years or less	1999 FCFA (~3€) or less	brothel	7 clients or more	always	never	yes, at least one	no, 1 city only	less than a year	TRUE	FALSE	NA
overall population	Abidjan	25 years or more	never been to school	other nationality	4 years or more	1999 FCFA (~3€) or less	brothel	1 client	always	never	yes, at least one	no, 1 city only	less than a year	TRUE	FALSE	NA
overall population	Abidjan	24 years or less	secondary / university	Ivorian	3 years or less	2000 FCFA (~3€) or more	bar / “maquis”	2-6 clients	never / sometimes / often	often / always	yes, at least one	no, 1 city only	more than a year or never consulted	TRUE	FALSE	NA
overall population	Abidjan	25 years or more	primary	Ivorian	4 years or more	2000 FCFA (~3€) or more	bar / “maquis”	2-6 clients	always	never	yes, at least one	no, 1 city only	more than a year or never consulted	TRUE	FALSE	NA
overall population	Abidjan	24 years or less	primary	Ivorian	4 years or more	2000 FCFA (~3€) or more	brothel	2-6 clients	never / sometimes / often	often / always	yes, at least one	no, 1 city only	more than a year or never consulted	TRUE	FALSE	NA
overall population	Abidjan	24 years or less	primary	Ivorian	3 years or less	2000 FCFA (~3€) or more	brothel	2-6 clients	never / sometimes / often	sometimes	yes, at least one	no, 1 city only	less than a year	TRUE	FALSE	NA
overall population	Abidjan	25 years or more	primary	Ivorian	4 years or more	2000 FCFA (~3€) or more	brothel	2-6 clients	never / sometimes / often	sometimes	none	no, 1 city only	more than a year or never consulted	TRUE	FALSE	NA
overall population	Abidjan	24 years or less	secondary / university	Ivorian	3 years or less	2000 FCFA (~3€) or more	bar / “maquis”	2-6 clients	always	never	none	yes, 2 cities or more	less than a year	TRUE	FALSE	NA
overall population	Abidjan	24 years or less	primary	Ivorian	3 years or less	2000 FCFA (~3€) or more	bar / “maquis”	2-6 clients	always	never	none	no, 1 city only	less than a year	TRUE	FALSE	NA
overall population	Abidjan	24 years or less	primary	Ivorian	3 years or less	2000 FCFA (~3€) or more	bar / “maquis”	2-6 clients	always	never	none	no, 1 city only	less than a year	TRUE	FALSE	NA
overall population	Abidjan	25 years or more	primary	Ivorian	3 years or less	2000 FCFA (~3€) or more	bar / “maquis”	2-6 clients	always	never	none	no, 1 city only	less than a year	TRUE	FALSE	NA
overall population	Abidjan	24 years or less	secondary / university	Ivorian	3 years or less	2000 FCFA (~3€) or more	bar / “maquis”	2-6 clients	always	never	none	no, 1 city only	more than a year or never consulted	TRUE	FALSE	NA
overall population	Abidjan	24 years or less	primary	Ivorian	4 years or more	2000 FCFA (~3€) or more	bar / “maquis”	2-6 clients	always	never	none	no, 1 city only	less than a year	TRUE	FALSE	NA
overall population	Abidjan	24 years or less	primary	Ivorian	3 years or less	2000 FCFA (~3€) or more	bar / “maquis”	2-6 clients	always	never	none	no, 1 city only	more than a year or never consulted	TRUE	FALSE	NA
overall population	Abidjan	25 years or more	secondary / university	Ivorian	4 years or more	2000 FCFA (~3€) or more	bar / “maquis”	2-6 clients	always	never	none	no, 1 city only	more than a year or never consulted	TRUE	FALSE	NA
overall population	Abidjan	25 years or more	primary	Ivorian	3 years or less	2000 FCFA (~3€) or more	bar / “maquis”	2-6 clients	always	never	yes, at least one	no, 1 city only	more than a year or never consulted	TRUE	FALSE	NA
overall population	Abidjan	24 years or less	primary	Ivorian	3 years or less	2000 FCFA (~3€) or more	bar / “maquis”	2-6 clients	always	never	none	yes, 2 cities or more	less than a year	TRUE	FALSE	NA
overall population	Abidjan	24 years or less	primary	Ivorian	3 years or less	2000 FCFA (~3€) or more	bar / “maquis”	2-6 clients	always	never	none	no, 1 city only	more than a year or never consulted	TRUE	FALSE	NA
overall population	Abidjan	24 years or less	secondary / university	Ivorian	3 years or less	2000 FCFA (~3€) or more	bar / “maquis”	2-6 clients	always	never	NA	yes, 2 cities or more	more than a year or never consulted	TRUE	FALSE	NA
overall population	Abidjan	24 years or less	never been to school	Ivorian	3 years or less	1999 FCFA (~3€) or less	bar / “maquis”	2-6 clients	always	NA	yes, at least one	no, 1 city only	more than a year or never consulted	TRUE	FALSE	NA
overall population	Abidjan	24 years or less	secondary / university	Ivorian	3 years or less	2000 FCFA (~3€) or more	bar / “maquis”	2-6 clients	always	never	none	no, 1 city only	less than a year	TRUE	FALSE	NA
overall population	Abidjan	24 years or less	never been to school	Ivorian	4 years or more	2000 FCFA (~3€) or more	bar / “maquis”	2-6 clients	always	never	none	yes, 2 cities or more	more than a year or never consulted	TRUE	FALSE	NA
overall population	Abidjan	24 years or less	primary	Ivorian	3 years or less	2000 FCFA (~3€) or more	bar / “maquis”	2-6 clients	always	never	yes, at least one	no, 1 city only	more than a year or never consulted	TRUE	FALSE	NA
overall population	Abidjan	24 years or less	never been to school	Ivorian	4 years or more	2000 FCFA (~3€) or more	bar / “maquis”	1 client	always	often / always	none	yes, 2 cities or more	more than a year or never consulted	TRUE	FALSE	NA
overall population	Abidjan	24 years or less	primary	Ivorian	3 years or less	2000 FCFA (~3€) or more	bar / “maquis”	2-6 clients	always	never	none	yes, 2 cities or more	less than a year	TRUE	FALSE	NA
overall population	Abidjan	25 years or more	NA	Ivorian	3 years or less	2000 FCFA (~3€) or more	bar / “maquis”	2-6 clients	never / sometimes / often	sometimes	none	no, 1 city only	more than a year or never consulted	TRUE	FALSE	NA
overall population	Abidjan	25 years or more	secondary / university	Ivorian	4 years or more	2000 FCFA (~3€) or more	bar / “maquis”	2-6 clients	always	never	none	yes, 2 cities or more	less than a year	TRUE	FALSE	NA
overall population	Abidjan	25 years or more	primary	Ivorian	4 years or more	2000 FCFA (~3€) or more	bar / “maquis”	2-6 clients	always	never	none	no, 1 city only	less than a year	TRUE	FALSE	NA
overall population	Abidjan	25 years or more	primary	Ivorian	4 years or more	2000 FCFA (~3€) or more	bar / “maquis”	2-6 clients	always	never	yes, at least one	yes, 2 cities or more	less than a year	TRUE	FALSE	NA
overall population	Abidjan	25 years or more	primary	Ivorian	4 years or more	2000 FCFA (~3€) or more	hotel	2-6 clients	always	never	yes, at least one	yes, 2 cities or more	less than a year	TRUE	FALSE	NA
overall population	Abidjan	25 years or more	primary	Ivorian	4 years or more	2000 FCFA (~3€) or more	bar / “maquis”	2-6 clients	always	never	yes, at least one	yes, 2 cities or more	less than a year	TRUE	FALSE	NA
overall population	Abidjan	25 years or more	primary	Ivorian	4 years or more	2000 FCFA (~3€) or more	bar / “maquis”	2-6 clients	always	never	yes, at least one	yes, 2 cities or more	less than a year	TRUE	FALSE	NA
overall population	Abidjan	25 years or more	primary	Ivorian	3 years or less	2000 FCFA (~3€) or more	bar / “maquis”	2-6 clients	always	NA	yes, at least one	no, 1 city only	less than a year	TRUE	FALSE	NA
overall population	Abidjan	25 years or more	primary	Ivorian	4 years or more	2000 FCFA (~3€) or more	bar / “maquis”	2-6 clients	always	never	yes, at least one	yes, 2 cities or more	less than a year	TRUE	FALSE	NA
overall population	Abidjan	25 years or more	primary	other nationality	4 years or more	2000 FCFA (~3€) or more	bar / “maquis”	2-6 clients	always	never	yes, at least one	yes, 2 cities or more	less than a year	TRUE	FALSE	NA
overall population	Abidjan	25 years or more	primary	Ivorian	4 years or more	2000 FCFA (~3€) or more	hotel	2-6 clients	always	never	yes, at least one	yes, 2 cities or more	less than a year	TRUE	FALSE	NA
overall population	Abidjan	25 years or more	secondary / university	Ivorian	4 years or more	2000 FCFA (~3€) or more	bar / “maquis”	2-6 clients	always	NA	yes, at least one	yes, 2 cities or more	less than a year	TRUE	FALSE	NA
overall population	Abidjan	25 years or more	secondary / university	Ivorian	3 years or less	2000 FCFA (~3€) or more	bar / “maquis”	2-6 clients	always	never	yes, at least one	no, 1 city only	less than a year	TRUE	FALSE	NA
overall population	Abidjan	25 years or more	primary	Ivorian	3 years or less	2000 FCFA (~3€) or more	hotel	2-6 clients	always	never	none	yes, 2 cities or more	less than a year	TRUE	FALSE	NA
overall population	Abidjan	24 years or less	secondary / university	Ivorian	4 years or more	2000 FCFA (~3€) or more	hotel	2-6 clients	always	never	none	yes, 2 cities or more	less than a year	TRUE	FALSE	NA
overall population	Abidjan	25 years or more	primary	Ivorian	4 years or more	2000 FCFA (~3€) or more	hotel	2-6 clients	always	never	none	yes, 2 cities or more	less than a year	TRUE	FALSE	NA
overall population	Abidjan	24 years or less	primary	Ivorian	3 years or less	2000 FCFA (~3€) or more	hotel	2-6 clients	always	never	none	yes, 2 cities or more	less than a year	TRUE	FALSE	NA
overall population	Abidjan	25 years or more	primary	other nationality	3 years or less	2000 FCFA (~3€) or more	hotel	2-6 clients	always	never	none	no, 1 city only	more than a year or never consulted	TRUE	FALSE	NA
overall population	Abidjan	25 years or more	never been to school	other nationality	4 years or more	2000 FCFA (~3€) or more	hotel	7 clients or more	always	never	none	yes, 2 cities or more	more than a year or never consulted	TRUE	FALSE	NA
overall population	Abidjan	25 years or more	primary	other nationality	4 years or more	2000 FCFA (~3€) or more	bar / “maquis”	7 clients or more	always	never	yes, at least one	yes, 2 cities or more	less than a year	TRUE	FALSE	NA
overall population	Abidjan	25 years or more	primary	other nationality	4 years or more	2000 FCFA (~3€) or more	bar / “maquis”	2-6 clients	always	never	none	yes, 2 cities or more	less than a year	TRUE	FALSE	NA
overall population	Abidjan	24 years or less	primary	Ivorian	3 years or less	2000 FCFA (~3€) or more	bar / “maquis”	2-6 clients	always	never	yes, at least one	no, 1 city only	less than a year	TRUE	FALSE	NA
overall population	Abidjan	25 years or more	primary	Ivorian	4 years or more	2000 FCFA (~3€) or more	bar / “maquis”	2-6 clients	always	never	none	yes, 2 cities or more	less than a year	TRUE	FALSE	NA
overall population	Abidjan	24 years or less	secondary / university	Ivorian	4 years or more	2000 FCFA (~3€) or more	bar / “maquis”	2-6 clients	always	never	yes, at least one	no, 1 city only	less than a year	TRUE	FALSE	NA
overall population	Abidjan	25 years or more	secondary / university	Ivorian	4 years or more	2000 FCFA (~3€) or more	bar / “maquis”	2-6 clients	always	never	yes, at least one	NA	more than a year or never consulted	TRUE	FALSE	NA
overall population	Abidjan	24 years or less	primary	other nationality	4 years or more	2000 FCFA (~3€) or more	bar / “maquis”	2-6 clients	always	never	none	no, 1 city only	more than a year or never consulted	TRUE	FALSE	NA
overall population	Abidjan	24 years or less	secondary / university	other nationality	3 years or less	2000 FCFA (~3€) or more	bar / “maquis”	2-6 clients	always	never	yes, at least one	no, 1 city only	less than a year	TRUE	FALSE	NA
overall population	Abidjan	24 years or less	never been to school	other nationality	4 years or more	2000 FCFA (~3€) or more	brothel	7 clients or more	always	never	yes, at least one	no, 1 city only	more than a year or never consulted	TRUE	FALSE	NA
overall population	Abidjan	24 years or less	never been to school	other nationality	4 years or more	2000 FCFA (~3€) or more	brothel	2-6 clients	always	never	none	no, 1 city only	more than a year or never consulted	TRUE	FALSE	NA
overall population	Abidjan	25 years or more	never been to school	other nationality	4 years or more	2000 FCFA (~3€) or more	brothel	2-6 clients	always	never	yes, at least one	no, 1 city only	more than a year or never consulted	TRUE	FALSE	NA
overall population	Abidjan	24 years or less	never been to school	other nationality	4 years or more	2000 FCFA (~3€) or more	brothel	7 clients or more	always	never	yes, at least one	no, 1 city only	NA	TRUE	FALSE	NA
overall population	Abidjan	25 years or more	primary	Ivorian	4 years or more	2000 FCFA (~3€) or more	brothel	2-6 clients	always	NA	yes, at least one	no, 1 city only	NA	TRUE	FALSE	NA
overall population	Abidjan	25 years or more	never been to school	Ivorian	4 years or more	2000 FCFA (~3€) or more	brothel	2-6 clients	always	sometimes	yes, at least one	no, 1 city only	more than a year or never consulted	TRUE	FALSE	NA
overall population	Abidjan	24 years or less	never been to school	Ivorian	3 years or less	2000 FCFA (~3€) or more	bar / “maquis”	2-6 clients	always	never	yes, at least one	no, 1 city only	more than a year or never consulted	TRUE	FALSE	NA
overall population	Abidjan	25 years or more	secondary / university	other nationality	3 years or less	2000 FCFA (~3€) or more	bar / “maquis”	2-6 clients	always	never	yes, at least one	no, 1 city only	less than a year	TRUE	FALSE	NA
overall population	Abidjan	24 years or less	never been to school	other nationality	3 years or less	2000 FCFA (~3€) or more	bar / “maquis”	2-6 clients	always	sometimes	yes, at least one	no, 1 city only	more than a year or never consulted	TRUE	FALSE	NA
overall population	Abidjan	24 years or less	primary	other nationality	3 years or less	2000 FCFA (~3€) or more	bar / “maquis”	2-6 clients	always	never	none	yes, 2 cities or more	less than a year	TRUE	FALSE	NA
overall population	Abidjan	24 years or less	primary	other nationality	3 years or less	2000 FCFA (~3€) or more	bar / “maquis”	2-6 clients	always	never	yes, at least one	no, 1 city only	more than a year or never consulted	TRUE	FALSE	NA
overall population	Abidjan	24 years or less	secondary / university	Ivorian	3 years or less	2000 FCFA (~3€) or more	bar / “maquis”	1 client	always	never	yes, at least one	yes, 2 cities or more	less than a year	TRUE	FALSE	NA
overall population	Abidjan	24 years or less	secondary / university	Ivorian	3 years or less	2000 FCFA (~3€) or more	bar / “maquis”	2-6 clients	always	never	none	no, 1 city only	less than a year	TRUE	FALSE	NA
overall population	Abidjan	24 years or less	secondary / university	Ivorian	3 years or less	2000 FCFA (~3€) or more	bar / “maquis”	2-6 clients	always	never	none	yes, 2 cities or more	less than a year	TRUE	FALSE	NA
overall population	Abidjan	24 years or less	never been to school	other nationality	3 years or less	2000 FCFA (~3€) or more	bar / “maquis”	2-6 clients	always	never	none	no, 1 city only	more than a year or never consulted	TRUE	FALSE	NA
overall population	Abidjan	24 years or less	primary	Ivorian	4 years or more	2000 FCFA (~3€) or more	bar / “maquis”	2-6 clients	always	NA	yes, at least one	no, 1 city only	more than a year or never consulted	TRUE	FALSE	NA
overall population	Abidjan	24 years or less	primary	Ivorian	3 years or less	2000 FCFA (~3€) or more	bar / “maquis”	2-6 clients	always	often / always	none	no, 1 city only	more than a year or never consulted	TRUE	FALSE	NA
overall population	Abidjan	25 years or more	primary	Ivorian	3 years or less	2000 FCFA (~3€) or more	bar / “maquis”	1 client	always	often / always	yes, at least one	no, 1 city only	less than a year	TRUE	FALSE	NA
overall population	Abidjan	NA	never been to school	Ivorian	3 years or less	2000 FCFA (~3€) or more	street	2-6 clients	always	sometimes	yes, at least one	no, 1 city only	more than a year or never consulted	TRUE	FALSE	NA
overall population	Abidjan	NA	primary	Ivorian	4 years or more	2000 FCFA (~3€) or more	bar / “maquis”	1 client	always	never	yes, at least one	no, 1 city only	less than a year	TRUE	FALSE	NA
overall population	Abidjan	NA	secondary / university	other nationality	3 years or less	2000 FCFA (~3€) or more	bar / “maquis”	1 client	always	never	yes, at least one	no, 1 city only	less than a year	TRUE	FALSE	NA
overall population	Abidjan	NA	secondary / university	other nationality	3 years or less	1999 FCFA (~3€) or less	other	2-6 clients	always	never	none	no, 1 city only	less than a year	TRUE	FALSE	NA
overall population	Abidjan	25 years or more	secondary / university	other nationality	3 years or less	1999 FCFA (~3€) or less	other	7 clients or more	always	sometimes	none	no, 1 city only	less than a year	TRUE	FALSE	NA
overall population	Abidjan	NA	secondary / university	other nationality	3 years or less	1999 FCFA (~3€) or less	other	2-6 clients	always	never	none	no, 1 city only	more than a year or never consulted	TRUE	FALSE	NA
overall population	Abidjan	NA	never been to school	other nationality	3 years or less	2000 FCFA (~3€) or more	street	2-6 clients	always	often / always	yes, at least one	yes, 2 cities or more	less than a year	TRUE	FALSE	NA
overall population	Abidjan	25 years or more	secondary / university	Ivorian	3 years or less	2000 FCFA (~3€) or more	bar / “maquis”	2-6 clients	always	never	yes, at least one	no, 1 city only	less than a year	TRUE	FALSE	NA
overall population	Abidjan	25 years or more	secondary / university	other nationality	3 years or less	2000 FCFA (~3€) or more	brothel	1 client	always	never	yes, at least one	no, 1 city only	less than a year	TRUE	FALSE	NA
overall population	Abidjan	25 years or more	primary	Ivorian	4 years or more	2000 FCFA (~3€) or more	bar / “maquis”	2-6 clients	always	never	none	no, 1 city only	less than a year	TRUE	FALSE	NA
overall population	Abidjan	25 years or more	never been to school	other nationality	4 years or more	2000 FCFA (~3€) or more	street	2-6 clients	always	never	yes, at least one	no, 1 city only	more than a year or never consulted	TRUE	FALSE	NA
overall population	Abidjan	25 years or more	primary	other nationality	4 years or more	2000 FCFA (~3€) or more	street	2-6 clients	always	never	yes, at least one	no, 1 city only	less than a year	TRUE	FALSE	NA
overall population	Abidjan	24 years or less	secondary / university	other nationality	3 years or less	2000 FCFA (~3€) or more	brothel	7 clients or more	always	never	none	no, 1 city only	more than a year or never consulted	TRUE	FALSE	NA
overall population	Abidjan	24 years or less	secondary / university	other nationality	3 years or less	2000 FCFA (~3€) or more	brothel	2-6 clients	always	never	none	no, 1 city only	less than a year	TRUE	FALSE	NA
overall population	Abidjan	24 years or less	never been to school	other nationality	3 years or less	2000 FCFA (~3€) or more	brothel	2-6 clients	always	never	none	no, 1 city only	less than a year	TRUE	FALSE	NA
overall population	Abidjan	25 years or more	secondary / university	other nationality	4 years or more	2000 FCFA (~3€) or more	brothel	2-6 clients	always	never	yes, at least one	no, 1 city only	less than a year	TRUE	FALSE	NA
overall population	Abidjan	25 years or more	never been to school	Ivorian	4 years or more	2000 FCFA (~3€) or more	brothel	2-6 clients	NA	never	none	no, 1 city only	less than a year	TRUE	FALSE	NA
overall population	Abidjan	NA	secondary / university	other nationality	3 years or less	1999 FCFA (~3€) or less	brothel	7 clients or more	always	never	none	no, 1 city only	less than a year	TRUE	FALSE	NA
overall population	Abidjan	24 years or less	secondary / university	other nationality	4 years or more	1999 FCFA (~3€) or less	brothel	7 clients or more	always	never	yes, at least one	no, 1 city only	less than a year	TRUE	FALSE	NA
overall population	Abidjan	25 years or more	secondary / university	other nationality	4 years or more	1999 FCFA (~3€) or less	brothel	2-6 clients	always	never	yes, at least one	no, 1 city only	less than a year	TRUE	FALSE	NA
overall population	Abidjan	24 years or less	secondary / university	other nationality	3 years or less	1999 FCFA (~3€) or less	brothel	2-6 clients	always	never	none	no, 1 city only	less than a year	TRUE	FALSE	NA
overall population	Abidjan	24 years or less	secondary / university	other nationality	4 years or more	1999 FCFA (~3€) or less	brothel	2-6 clients	always	never	none	no, 1 city only	less than a year	TRUE	FALSE	NA
overall population	Abidjan	24 years or less	secondary / university	other nationality	4 years or more	1999 FCFA (~3€) or less	brothel	7 clients or more	always	never	yes, at least one	no, 1 city only	less than a year	TRUE	FALSE	NA
overall population	Abidjan	25 years or more	secondary / university	other nationality	4 years or more	1999 FCFA (~3€) or less	brothel	7 clients or more	always	never	none	no, 1 city only	less than a year	TRUE	FALSE	NA
overall population	Abidjan	24 years or less	secondary / university	other nationality	3 years or less	2000 FCFA (~3€) or more	brothel	2-6 clients	always	never	yes, at least one	no, 1 city only	less than a year	TRUE	FALSE	NA
overall population	Abidjan	24 years or less	secondary / university	other nationality	3 years or less	1999 FCFA (~3€) or less	brothel	2-6 clients	always	never	yes, at least one	no, 1 city only	less than a year	TRUE	FALSE	NA
overall population	Abidjan	25 years or more	secondary / university	other nationality	4 years or more	1999 FCFA (~3€) or less	brothel	2-6 clients	always	never	yes, at least one	no, 1 city only	less than a year	TRUE	FALSE	NA
overall population	Abidjan	25 years or more	secondary / university	other nationality	4 years or more	1999 FCFA (~3€) or less	brothel	2-6 clients	always	never	yes, at least one	no, 1 city only	less than a year	TRUE	FALSE	NA
overall population	Abidjan	24 years or less	secondary / university	other nationality	4 years or more	1999 FCFA (~3€) or less	brothel	7 clients or more	never / sometimes / often	often / always	yes, at least one	no, 1 city only	more than a year or never consulted	TRUE	FALSE	NA
overall population	Abidjan	25 years or more	primary	other nationality	3 years or less	1999 FCFA (~3€) or less	brothel	1 client	always	never	none	no, 1 city only	more than a year or never consulted	TRUE	FALSE	NA
overall population	Abidjan	24 years or less	primary	other nationality	3 years or less	1999 FCFA (~3€) or less	brothel	2-6 clients	always	never	none	no, 1 city only	less than a year	TRUE	FALSE	NA
overall population	Abidjan	24 years or less	secondary / university	other nationality	3 years or less	1999 FCFA (~3€) or less	bar / “maquis”	2-6 clients	always	never	yes, at least one	no, 1 city only	more than a year or never consulted	TRUE	FALSE	NA
overall population	Abidjan	25 years or more	secondary / university	other nationality	NA	1999 FCFA (~3€) or less	bar / “maquis”	1 client	always	never	yes, at least one	no, 1 city only	less than a year	TRUE	FALSE	NA
overall population	Abidjan	25 years or more	secondary / university	other nationality	4 years or more	1999 FCFA (~3€) or less	brothel	2-6 clients	always	never	yes, at least one	no, 1 city only	less than a year	TRUE	FALSE	NA
overall population	Abidjan	25 years or more	secondary / university	other nationality	4 years or more	2000 FCFA (~3€) or more	brothel	2-6 clients	always	never	yes, at least one	no, 1 city only	less than a year	TRUE	FALSE	NA
overall population	Abidjan	25 years or more	never been to school	other nationality	4 years or more	1999 FCFA (~3€) or less	brothel	2-6 clients	always	never	yes, at least one	no, 1 city only	less than a year	TRUE	FALSE	NA
overall population	Abidjan	25 years or more	primary	other nationality	3 years or less	2000 FCFA (~3€) or more	street	2-6 clients	always	never	yes, at least one	no, 1 city only	less than a year	TRUE	FALSE	NA
overall population	Abidjan	24 years or less	primary	other nationality	3 years or less	2000 FCFA (~3€) or more	street	2-6 clients	always	never	yes, at least one	no, 1 city only	less than a year	TRUE	FALSE	NA
overall population	Abidjan	25 years or more	secondary / university	Ivorian	3 years or less	2000 FCFA (~3€) or more	bar / “maquis”	2-6 clients	always	never	yes, at least one	no, 1 city only	less than a year	TRUE	FALSE	NA
overall population	Abidjan	24 years or less	secondary / university	Ivorian	3 years or less	2000 FCFA (~3€) or more	bar / “maquis”	2-6 clients	always	never	yes, at least one	no, 1 city only	less than a year	TRUE	FALSE	NA
overall population	Abidjan	25 years or more	secondary / university	Ivorian	3 years or less	2000 FCFA (~3€) or more	bar / “maquis”	2-6 clients	always	never	yes, at least one	no, 1 city only	less than a year	TRUE	FALSE	NA
overall population	Abidjan	24 years or less	primary	Ivorian	3 years or less	2000 FCFA (~3€) or more	street	2-6 clients	always	never	yes, at least one	no, 1 city only	more than a year or never consulted	TRUE	FALSE	NA
overall population	Abidjan	24 years or less	secondary / university	Ivorian	3 years or less	2000 FCFA (~3€) or more	bar / “maquis”	7 clients or more	always	never	none	no, 1 city only	less than a year	TRUE	FALSE	NA
overall population	Abidjan	24 years or less	primary	Ivorian	3 years or less	2000 FCFA (~3€) or more	bar / “maquis”	2-6 clients	always	NA	NA	no, 1 city only	less than a year	TRUE	FALSE	NA
overall population	Abidjan	25 years or more	never been to school	other nationality	4 years or more	2000 FCFA (~3€) or more	other	7 clients or more	never / sometimes / often	NA	yes, at least one	yes, 2 cities or more	less than a year	TRUE	FALSE	NA
overall population	Abidjan	24 years or less	primary	Ivorian	3 years or less	2000 FCFA (~3€) or more	bar / “maquis”	2-6 clients	always	never	none	no, 1 city only	less than a year	TRUE	FALSE	NA
overall population	Abidjan	24 years or less	primary	Ivorian	3 years or less	2000 FCFA (~3€) or more	hotel	2-6 clients	never / sometimes / often	NA	none	no, 1 city only	less than a year	TRUE	FALSE	NA
overall population	Abidjan	25 years or more	primary	Ivorian	4 years or more	2000 FCFA (~3€) or more	bar / “maquis”	2-6 clients	never / sometimes / often	often / always	none	no, 1 city only	less than a year	TRUE	FALSE	NA
overall population	Abidjan	24 years or less	primary	other nationality	4 years or more	2000 FCFA (~3€) or more	other	2-6 clients	NA	often / always	yes, at least one	yes, 2 cities or more	less than a year	TRUE	FALSE	NA
overall population	Abidjan	24 years or less	secondary / university	other nationality	4 years or more	2000 FCFA (~3€) or more	other	2-6 clients	NA	never	yes, at least one	no, 1 city only	less than a year	TRUE	FALSE	NA
overall population	Abidjan	24 years or less	secondary / university	Ivorian	3 years or less	2000 FCFA (~3€) or more	hotel	1 client	always	never	none	no, 1 city only	less than a year	TRUE	FALSE	NA
overall population	Abidjan	24 years or less	primary	Ivorian	3 years or less	2000 FCFA (~3€) or more	hotel	2-6 clients	always	never	yes, at least one	no, 1 city only	less than a year	TRUE	FALSE	NA
overall population	Abidjan	25 years or more	primary	Ivorian	3 years or less	2000 FCFA (~3€) or more	street	2-6 clients	always	never	none	no, 1 city only	more than a year or never consulted	TRUE	FALSE	NA
overall population	Abidjan	24 years or less	secondary / university	Ivorian	3 years or less	2000 FCFA (~3€) or more	street	1 client	always	never	none	no, 1 city only	less than a year	TRUE	FALSE	NA
overall population	Abidjan	25 years or more	never been to school	Ivorian	4 years or more	2000 FCFA (~3€) or more	hotel	1 client	always	never	yes, at least one	no, 1 city only	less than a year	TRUE	FALSE	NA
overall population	Abidjan	25 years or more	primary	Ivorian	3 years or less	2000 FCFA (~3€) or more	street	1 client	always	never	yes, at least one	no, 1 city only	more than a year or never consulted	TRUE	FALSE	NA
overall population	Abidjan	24 years or less	primary	Ivorian	3 years or less	2000 FCFA (~3€) or more	hotel	2-6 clients	always	never	none	yes, 2 cities or more	less than a year	TRUE	FALSE	NA
overall population	Abidjan	25 years or more	primary	Ivorian	4 years or more	2000 FCFA (~3€) or more	hotel	2-6 clients	always	never	yes, at least one	no, 1 city only	less than a year	TRUE	FALSE	NA
overall population	Abidjan	25 years or more	secondary / university	Ivorian	3 years or less	2000 FCFA (~3€) or more	bar / “maquis”	2-6 clients	always	never	yes, at least one	no, 1 city only	less than a year	TRUE	FALSE	NA
overall population	Abidjan	24 years or less	primary	Ivorian	3 years or less	2000 FCFA (~3€) or more	bar / “maquis”	2-6 clients	NA	never	yes, at least one	no, 1 city only	less than a year	TRUE	FALSE	NA
overall population	Abidjan	25 years or more	secondary / university	Ivorian	4 years or more	2000 FCFA (~3€) or more	hotel	2-6 clients	always	never	yes, at least one	no, 1 city only	less than a year	TRUE	FALSE	NA
overall population	Abidjan	25 years or more	primary	Ivorian	4 years or more	2000 FCFA (~3€) or more	hotel	2-6 clients	always	never	yes, at least one	no, 1 city only	less than a year	TRUE	FALSE	NA
overall population	Abidjan	25 years or more	primary	Ivorian	4 years or more	2000 FCFA (~3€) or more	hotel	2-6 clients	always	never	yes, at least one	no, 1 city only	less than a year	TRUE	FALSE	NA
overall population	Abidjan	25 years or more	secondary / university	Ivorian	4 years or more	2000 FCFA (~3€) or more	hotel	7 clients or more	always	never	yes, at least one	yes, 2 cities or more	less than a year	TRUE	FALSE	NA
overall population	Abidjan	25 years or more	secondary / university	Ivorian	4 years or more	2000 FCFA (~3€) or more	hotel	2-6 clients	always	never	yes, at least one	no, 1 city only	less than a year	TRUE	FALSE	NA
overall population	Abidjan	24 years or less	secondary / university	Ivorian	3 years or less	2000 FCFA (~3€) or more	hotel	2-6 clients	always	never	yes, at least one	no, 1 city only	less than a year	TRUE	FALSE	NA
overall population	Abidjan	24 years or less	primary	other nationality	3 years or less	2000 FCFA (~3€) or more	other	2-6 clients	never / sometimes / often	often / always	yes, at least one	no, 1 city only	less than a year	TRUE	FALSE	NA
overall population	Abidjan	25 years or more	never been to school	other nationality	3 years or less	2000 FCFA (~3€) or more	other	2-6 clients	always	never	yes, at least one	no, 1 city only	more than a year or never consulted	TRUE	FALSE	NA
overall population	Abidjan	25 years or more	never been to school	Ivorian	4 years or more	2000 FCFA (~3€) or more	other	1 client	always	never	none	no, 1 city only	more than a year or never consulted	TRUE	FALSE	NA
overall population	Abidjan	25 years or more	never been to school	other nationality	3 years or less	2000 FCFA (~3€) or more	other	1 client	always	never	none	no, 1 city only	less than a year	TRUE	FALSE	NA
overall population	Abidjan	NA	secondary / university	Ivorian	3 years or less	2000 FCFA (~3€) or more	other	2-6 clients	always	never	none	no, 1 city only	more than a year or never consulted	TRUE	FALSE	NA
overall population	Abidjan	24 years or less	secondary / university	other nationality	3 years or less	2000 FCFA (~3€) or more	other	1 client	always	never	none	no, 1 city only	more than a year or never consulted	TRUE	FALSE	NA
overall population	Abidjan	NA	secondary / university	Ivorian	3 years or less	2000 FCFA (~3€) or more	other	1 client	always	never	none	no, 1 city only	more than a year or never consulted	TRUE	FALSE	NA
overall population	Abidjan	24 years or less	never been to school	Ivorian	4 years or more	2000 FCFA (~3€) or more	other	2-6 clients	always	never	none	no, 1 city only	more than a year or never consulted	TRUE	FALSE	NA
overall population	Abidjan	24 years or less	primary	other nationality	3 years or less	2000 FCFA (~3€) or more	other	1 client	always	never	none	no, 1 city only	less than a year	TRUE	FALSE	NA
overall population	Abidjan	NA	secondary / university	Ivorian	3 years or less	2000 FCFA (~3€) or more	other	2-6 clients	always	never	none	no, 1 city only	less than a year	TRUE	FALSE	NA
overall population	Abidjan	24 years or less	secondary / university	other nationality	4 years or more	1999 FCFA (~3€) or less	other	7 clients or more	always	never	none	no, 1 city only	more than a year or never consulted	TRUE	FALSE	NA
overall population	Abidjan	24 years or less	secondary / university	other nationality	NA	1999 FCFA (~3€) or less	other	7 clients or more	always	never	none	no, 1 city only	less than a year	TRUE	FALSE	NA
overall population	Abidjan	24 years or less	secondary / university	other nationality	3 years or less	2000 FCFA (~3€) or more	other	2-6 clients	always	never	none	yes, 2 cities or more	less than a year	TRUE	FALSE	NA
overall population	Abidjan	24 years or less	primary	other nationality	3 years or less	2000 FCFA (~3€) or more	other	1 client	always	never	none	no, 1 city only	more than a year or never consulted	TRUE	FALSE	NA
overall population	Abidjan	24 years or less	primary	Ivorian	4 years or more	2000 FCFA (~3€) or more	other	2-6 clients	always	NA	yes, at least one	no, 1 city only	more than a year or never consulted	TRUE	FALSE	NA
overall population	Abidjan	24 years or less	secondary / university	Ivorian	3 years or less	2000 FCFA (~3€) or more	other	1 client	always	never	yes, at least one	no, 1 city only	more than a year or never consulted	TRUE	FALSE	NA
overall population	Abidjan	24 years or less	primary	Ivorian	3 years or less	2000 FCFA (~3€) or more	hotel	2-6 clients	always	never	none	no, 1 city only	less than a year	TRUE	FALSE	NA
overall population	Abidjan	24 years or less	primary	Ivorian	3 years or less	2000 FCFA (~3€) or more	bar / “maquis”	2-6 clients	always	never	none	no, 1 city only	more than a year or never consulted	TRUE	FALSE	NA
overall population	Abidjan	24 years or less	secondary / university	Ivorian	4 years or more	2000 FCFA (~3€) or more	bar / “maquis”	2-6 clients	always	never	yes, at least one	no, 1 city only	less than a year	TRUE	FALSE	NA
overall population	Abidjan	25 years or more	secondary / university	Ivorian	4 years or more	2000 FCFA (~3€) or more	hotel	2-6 clients	always	never	yes, at least one	no, 1 city only	less than a year	TRUE	FALSE	NA
overall population	Abidjan	24 years or less	secondary / university	other nationality	3 years or less	2000 FCFA (~3€) or more	hotel	2-6 clients	always	never	yes, at least one	no, 1 city only	less than a year	TRUE	FALSE	NA
overall population	Abidjan	25 years or more	primary	Ivorian	3 years or less	2000 FCFA (~3€) or more	hotel	1 client	always	never	none	no, 1 city only	less than a year	TRUE	FALSE	NA
overall population	Abidjan	25 years or more	never been to school	Ivorian	3 years or less	1999 FCFA (~3€) or less	street	2-6 clients	always	never	none	no, 1 city only	more than a year or never consulted	TRUE	FALSE	NA
overall population	Abidjan	25 years or more	primary	Ivorian	3 years or less	1999 FCFA (~3€) or less	street	2-6 clients	always	never	none	no, 1 city only	less than a year	TRUE	FALSE	NA
overall population	Abidjan	25 years or more	never been to school	other nationality	4 years or more	1999 FCFA (~3€) or less	street	2-6 clients	always	never	none	no, 1 city only	more than a year or never consulted	TRUE	FALSE	NA
overall population	Abidjan	25 years or more	never been to school	Ivorian	4 years or more	2000 FCFA (~3€) or more	hotel	2-6 clients	always	never	none	yes, 2 cities or more	less than a year	TRUE	FALSE	NA
overall population	Abidjan	25 years or more	never been to school	Ivorian	4 years or more	2000 FCFA (~3€) or more	street	2-6 clients	always	never	yes, at least one	no, 1 city only	more than a year or never consulted	TRUE	FALSE	NA
overall population	Abidjan	24 years or less	never been to school	Ivorian	3 years or less	2000 FCFA (~3€) or more	bar / “maquis”	1 client	always	never	yes, at least one	no, 1 city only	less than a year	TRUE	FALSE	NA
overall population	Abidjan	24 years or less	primary	Ivorian	3 years or less	2000 FCFA (~3€) or more	bar / “maquis”	1 client	always	never	yes, at least one	no, 1 city only	more than a year or never consulted	TRUE	FALSE	NA
overall population	Abidjan	24 years or less	secondary / university	other nationality	3 years or less	2000 FCFA (~3€) or more	hotel	2-6 clients	always	never	none	no, 1 city only	less than a year	TRUE	FALSE	NA
overall population	Abidjan	25 years or more	secondary / university	other nationality	3 years or less	2000 FCFA (~3€) or more	hotel	7 clients or more	always	never	none	no, 1 city only	more than a year or never consulted	TRUE	FALSE	NA
overall population	Abidjan	24 years or less	secondary / university	other nationality	3 years or less	2000 FCFA (~3€) or more	other	2-6 clients	always	never	yes, at least one	no, 1 city only	less than a year	TRUE	FALSE	NA
overall population	Abidjan	24 years or less	primary	Ivorian	3 years or less	2000 FCFA (~3€) or more	other	1 client	always	never	none	no, 1 city only	more than a year or never consulted	TRUE	FALSE	NA
overall population	Abidjan	24 years or less	primary	Ivorian	3 years or less	2000 FCFA (~3€) or more	other	2-6 clients	always	never	none	no, 1 city only	more than a year or never consulted	FALSE	TRUE	FALSE
overall population	Abidjan	24 years or less	never been to school	Ivorian	4 years or more	2000 FCFA (~3€) or more	other	2-6 clients	always	never	none	no, 1 city only	less than a year	TRUE	FALSE	NA
overall population	Abidjan	24 years or less	primary	Ivorian	4 years or more	2000 FCFA (~3€) or more	other	1 client	always	never	none	no, 1 city only	more than a year or never consulted	TRUE	FALSE	NA
overall population	Abidjan	24 years or less	secondary / university	other nationality	3 years or less	2000 FCFA (~3€) or more	street	2-6 clients	always	never	none	no, 1 city only	less than a year	FALSE	TRUE	FALSE
overall population	Abidjan	25 years or more	secondary / university	other nationality	4 years or more	1999 FCFA (~3€) or less	street	7 clients or more	always	never	yes, at least one	no, 1 city only	less than a year	TRUE	FALSE	NA
overall population	Abidjan	25 years or more	secondary / university	other nationality	4 years or more	1999 FCFA (~3€) or less	street	2-6 clients	always	never	NA	no, 1 city only	less than a year	TRUE	FALSE	NA
overall population	Abidjan	25 years or more	secondary / university	Ivorian	3 years or less	2000 FCFA (~3€) or more	bar / “maquis”	1 client	always	never	yes, at least one	no, 1 city only	less than a year	TRUE	FALSE	NA
overall population	Abidjan	24 years or less	secondary / university	Ivorian	3 years or less	2000 FCFA (~3€) or more	bar / “maquis”	2-6 clients	always	sometimes	yes, at least one	no, 1 city only	more than a year or never consulted	TRUE	FALSE	NA
overall population	Abidjan	24 years or less	secondary / university	Ivorian	3 years or less	2000 FCFA (~3€) or more	bar / “maquis”	2-6 clients	always	never	yes, at least one	no, 1 city only	less than a year	TRUE	FALSE	NA
overall population	Abidjan	24 years or less	primary	Ivorian	3 years or less	2000 FCFA (~3€) or more	bar / “maquis”	2-6 clients	always	never	yes, at least one	no, 1 city only	less than a year	TRUE	FALSE	NA
overall population	Abidjan	25 years or more	secondary / university	Ivorian	3 years or less	2000 FCFA (~3€) or more	bar / “maquis”	2-6 clients	always	sometimes	yes, at least one	no, 1 city only	more than a year or never consulted	TRUE	FALSE	NA
overall population	Abidjan	25 years or more	secondary / university	Ivorian	3 years or less	2000 FCFA (~3€) or more	bar / “maquis”	1 client	always	never	yes, at least one	no, 1 city only	less than a year	TRUE	FALSE	NA
overall population	Abidjan	25 years or more	secondary / university	Ivorian	3 years or less	2000 FCFA (~3€) or more	bar / “maquis”	1 client	always	never	none	no, 1 city only	less than a year	TRUE	FALSE	NA
overall population	Abidjan	25 years or more	secondary / university	Ivorian	4 years or more	2000 FCFA (~3€) or more	bar / “maquis”	2-6 clients	always	sometimes	yes, at least one	no, 1 city only	less than a year	TRUE	FALSE	NA
overall population	Abidjan	25 years or more	primary	Ivorian	3 years or less	2000 FCFA (~3€) or more	bar / “maquis”	2-6 clients	always	never	yes, at least one	yes, 2 cities or more	more than a year or never consulted	TRUE	FALSE	NA
overall population	Abidjan	25 years or more	secondary / university	Ivorian	3 years or less	2000 FCFA (~3€) or more	bar / “maquis”	2-6 clients	always	never	yes, at least one	no, 1 city only	less than a year	TRUE	FALSE	NA
overall population	Abidjan	25 years or more	primary	Ivorian	4 years or more	2000 FCFA (~3€) or more	street	2-6 clients	always	NA	none	no, 1 city only	less than a year	TRUE	FALSE	NA
overall population	Abidjan	25 years or more	never been to school	Ivorian	4 years or more	2000 FCFA (~3€) or more	street	2-6 clients	never / sometimes / often	NA	none	no, 1 city only	less than a year	TRUE	FALSE	NA
overall population	Abidjan	24 years or less	never been to school	Ivorian	4 years or more	2000 FCFA (~3€) or more	street	2-6 clients	never / sometimes / often	NA	none	no, 1 city only	less than a year	TRUE	FALSE	NA
overall population	Abidjan	25 years or more	never been to school	Ivorian	3 years or less	2000 FCFA (~3€) or more	street	2-6 clients	always	NA	none	no, 1 city only	less than a year	TRUE	FALSE	NA
overall population	Abidjan	25 years or more	primary	Ivorian	4 years or more	2000 FCFA (~3€) or more	street	2-6 clients	always	never	none	no, 1 city only	less than a year	TRUE	FALSE	NA
overall population	Abidjan	25 years or more	secondary / university	Ivorian	3 years or less	2000 FCFA (~3€) or more	bar / “maquis”	2-6 clients	always	never	none	no, 1 city only	less than a year	TRUE	FALSE	NA
overall population	Abidjan	25 years or more	primary	Ivorian	3 years or less	2000 FCFA (~3€) or more	bar / “maquis”	1 client	always	never	yes, at least one	no, 1 city only	less than a year	TRUE	FALSE	NA
overall population	Abidjan	25 years or more	primary	other nationality	4 years or more	2000 FCFA (~3€) or more	bar / “maquis”	1 client	always	never	none	no, 1 city only	less than a year	TRUE	FALSE	NA
overall population	Abidjan	25 years or more	primary	Ivorian	3 years or less	2000 FCFA (~3€) or more	bar / “maquis”	1 client	always	never	none	no, 1 city only	less than a year	TRUE	FALSE	NA
overall population	Abidjan	25 years or more	secondary / university	Ivorian	3 years or less	2000 FCFA (~3€) or more	bar / “maquis”	2-6 clients	always	never	yes, at least one	no, 1 city only	less than a year	TRUE	FALSE	NA
overall population	Abidjan	25 years or more	secondary / university	Ivorian	3 years or less	2000 FCFA (~3€) or more	street	2-6 clients	always	never	yes, at least one	no, 1 city only	less than a year	TRUE	FALSE	NA
overall population	Abidjan	25 years or more	secondary / university	Ivorian	3 years or less	2000 FCFA (~3€) or more	bar / “maquis”	2-6 clients	always	never	yes, at least one	no, 1 city only	less than a year	TRUE	FALSE	NA
overall population	Abidjan	24 years or less	secondary / university	Ivorian	3 years or less	2000 FCFA (~3€) or more	bar / “maquis”	2-6 clients	always	never	yes, at least one	no, 1 city only	less than a year	TRUE	FALSE	NA
overall population	Abidjan	25 years or more	secondary / university	Ivorian	3 years or less	2000 FCFA (~3€) or more	bar / “maquis”	2-6 clients	always	never	none	no, 1 city only	more than a year or never consulted	TRUE	FALSE	NA
overall population	Abidjan	25 years or more	secondary / university	Ivorian	3 years or less	2000 FCFA (~3€) or more	bar / “maquis”	2-6 clients	NA	never	yes, at least one	no, 1 city only	less than a year	TRUE	FALSE	NA
overall population	Abidjan	25 years or more	secondary / university	Ivorian	3 years or less	2000 FCFA (~3€) or more	bar / “maquis”	1 client	always	never	yes, at least one	no, 1 city only	less than a year	TRUE	FALSE	NA
overall population	Abidjan	24 years or less	secondary / university	Ivorian	3 years or less	2000 FCFA (~3€) or more	street	1 client	always	never	none	no, 1 city only	more than a year or never consulted	TRUE	FALSE	NA
overall population	Abidjan	25 years or more	primary	Ivorian	3 years or less	2000 FCFA (~3€) or more	bar / “maquis”	1 client	always	never	none	no, 1 city only	more than a year or never consulted	TRUE	FALSE	NA
overall population	Abidjan	NA	secondary / university	other nationality	4 years or more	2000 FCFA (~3€) or more	bar / “maquis”	2-6 clients	always	never	yes, at least one	no, 1 city only	less than a year	TRUE	FALSE	NA
overall population	Abidjan	24 years or less	secondary / university	Ivorian	3 years or less	2000 FCFA (~3€) or more	bar / “maquis”	1 client	never / sometimes / often	often / always	none	no, 1 city only	less than a year	TRUE	FALSE	NA
overall population	Abidjan	NA	secondary / university	Ivorian	3 years or less	2000 FCFA (~3€) or more	bar / “maquis”	2-6 clients	always	never	none	no, 1 city only	less than a year	TRUE	FALSE	NA
overall population	Abidjan	NA	secondary / university	Ivorian	4 years or more	2000 FCFA (~3€) or more	bar / “maquis”	1 client	always	never	none	no, 1 city only	less than a year	TRUE	FALSE	NA
overall population	Abidjan	25 years or more	never been to school	Ivorian	3 years or less	2000 FCFA (~3€) or more	bar / “maquis”	1 client	always	sometimes	yes, at least one	no, 1 city only	more than a year or never consulted	TRUE	FALSE	NA
overall population	Abidjan	24 years or less	secondary / university	Ivorian	4 years or more	2000 FCFA (~3€) or more	street	2-6 clients	never / sometimes / often	often / always	none	no, 1 city only	less than a year	TRUE	FALSE	NA
overall population	Abidjan	24 years or less	secondary / university	Ivorian	3 years or less	2000 FCFA (~3€) or more	street	2-6 clients	never / sometimes / often	often / always	yes, at least one	yes, 2 cities or more	less than a year	TRUE	FALSE	NA
overall population	Abidjan	24 years or less	secondary / university	Ivorian	3 years or less	2000 FCFA (~3€) or more	street	7 clients or more	always	never	yes, at least one	no, 1 city only	less than a year	TRUE	FALSE	NA
overall population	Abidjan	24 years or less	secondary / university	Ivorian	3 years or less	2000 FCFA (~3€) or more	street	2-6 clients	always	often / always	yes, at least one	no, 1 city only	more than a year or never consulted	TRUE	FALSE	NA
overall population	Abidjan	25 years or more	never been to school	Ivorian	4 years or more	2000 FCFA (~3€) or more	hotel	2-6 clients	never / sometimes / often	often / always	yes, at least one	no, 1 city only	more than a year or never consulted	TRUE	FALSE	NA
overall population	Abidjan	25 years or more	never been to school	Ivorian	3 years or less	2000 FCFA (~3€) or more	hotel	2-6 clients	always	often / always	yes, at least one	no, 1 city only	more than a year or never consulted	FALSE	TRUE	TRUE
overall population	Abidjan	24 years or less	primary	Ivorian	4 years or more	2000 FCFA (~3€) or more	hotel	2-6 clients	always	never	none	no, 1 city only	less than a year	TRUE	FALSE	NA
overall population	Abidjan	25 years or more	primary	Ivorian	4 years or more	2000 FCFA (~3€) or more	hotel	2-6 clients	always	never	yes, at least one	no, 1 city only	more than a year or never consulted	TRUE	FALSE	NA
overall population	Abidjan	25 years or more	secondary / university	Ivorian	3 years or less	2000 FCFA (~3€) or more	hotel	2-6 clients	always	never	none	no, 1 city only	more than a year or never consulted	TRUE	FALSE	NA
overall population	Abidjan	24 years or less	primary	other nationality	3 years or less	2000 FCFA (~3€) or more	hotel	2-6 clients	always	sometimes	none	no, 1 city only	more than a year or never consulted	TRUE	FALSE	NA
overall population	Abidjan	24 years or less	primary	Ivorian	3 years or less	2000 FCFA (~3€) or more	hotel	2-6 clients	always	never	none	no, 1 city only	less than a year	TRUE	FALSE	NA
overall population	Abidjan	25 years or more	primary	other nationality	3 years or less	2000 FCFA (~3€) or more	brothel	2-6 clients	always	never	none	no, 1 city only	more than a year or never consulted	FALSE	TRUE	TRUE
overall population	Abidjan	25 years or more	primary	other nationality	3 years or less	2000 FCFA (~3€) or more	brothel	1 client	always	never	none	no, 1 city only	more than a year or never consulted	TRUE	FALSE	NA
overall population	Abidjan	25 years or more	secondary / university	other nationality	3 years or less	2000 FCFA (~3€) or more	brothel	1 client	always	never	NA	no, 1 city only	more than a year or never consulted	TRUE	FALSE	NA
overall population	Abidjan	24 years or less	primary	other nationality	3 years or less	2000 FCFA (~3€) or more	brothel	2-6 clients	always	never	none	no, 1 city only	more than a year or never consulted	TRUE	FALSE	NA
overall population	Abidjan	25 years or more	primary	Ivorian	4 years or more	2000 FCFA (~3€) or more	bar / “maquis”	2-6 clients	never / sometimes / often	often / always	none	no, 1 city only	less than a year	TRUE	FALSE	NA
overall population	Abidjan	24 years or less	secondary / university	Ivorian	3 years or less	2000 FCFA (~3€) or more	bar / “maquis”	2-6 clients	always	never	none	no, 1 city only	more than a year or never consulted	TRUE	FALSE	NA
overall population	Abidjan	24 years or less	primary	Ivorian	4 years or more	2000 FCFA (~3€) or more	bar / “maquis”	1 client	always	never	yes, at least one	no, 1 city only	less than a year	TRUE	FALSE	NA
overall population	Abidjan	25 years or more	primary	Ivorian	3 years or less	2000 FCFA (~3€) or more	bar / “maquis”	2-6 clients	never / sometimes / often	sometimes	none	no, 1 city only	more than a year or never consulted	TRUE	FALSE	NA
overall population	Abidjan	25 years or more	never been to school	other nationality	3 years or less	2000 FCFA (~3€) or more	bar / “maquis”	2-6 clients	never / sometimes / often	never	none	no, 1 city only	more than a year or never consulted	TRUE	FALSE	NA
overall population	Abidjan	25 years or more	secondary / university	other nationality	4 years or more	1999 FCFA (~3€) or less	other	2-6 clients	always	never	yes, at least one	no, 1 city only	more than a year or never consulted	TRUE	FALSE	NA
overall population	Abidjan	NA	secondary / university	other nationality	3 years or less	1999 FCFA (~3€) or less	other	2-6 clients	always	never	yes, at least one	no, 1 city only	less than a year	TRUE	FALSE	NA
overall population	Abidjan	NA	secondary / university	other nationality	3 years or less	1999 FCFA (~3€) or less	other	2-6 clients	always	never	yes, at least one	no, 1 city only	less than a year	TRUE	FALSE	NA
overall population	Abidjan	25 years or more	never been to school	Ivorian	3 years or less	2000 FCFA (~3€) or more	other	2-6 clients	always	never	none	no, 1 city only	more than a year or never consulted	TRUE	FALSE	NA
overall population	Abidjan	24 years or less	secondary / university	other nationality	4 years or more	1999 FCFA (~3€) or less	other	2-6 clients	always	never	yes, at least one	no, 1 city only	more than a year or never consulted	TRUE	FALSE	NA
overall population	Abidjan	NA	secondary / university	other nationality	3 years or less	1999 FCFA (~3€) or less	other	7 clients or more	always	never	yes, at least one	no, 1 city only	more than a year or never consulted	TRUE	FALSE	NA
overall population	Abidjan	25 years or more	secondary / university	other nationality	4 years or more	2000 FCFA (~3€) or more	other	2-6 clients	always	never	yes, at least one	no, 1 city only	more than a year or never consulted	TRUE	FALSE	NA
overall population	Abidjan	25 years or more	never been to school	Ivorian	3 years or less	2000 FCFA (~3€) or more	other	1 client	always	never	none	no, 1 city only	less than a year	TRUE	FALSE	NA
overall population	Abidjan	24 years or less	never been to school	other nationality	3 years or less	2000 FCFA (~3€) or more	other	2-6 clients	always	often / always	yes, at least one	no, 1 city only	more than a year or never consulted	TRUE	FALSE	NA
overall population	Abidjan	NA	secondary / university	other nationality	4 years or more	2000 FCFA (~3€) or more	other	2-6 clients	always	never	yes, at least one	no, 1 city only	more than a year or never consulted	TRUE	FALSE	NA
overall population	Abidjan	24 years or less	primary	other nationality	3 years or less	2000 FCFA (~3€) or more	other	7 clients or more	always	never	yes, at least one	no, 1 city only	more than a year or never consulted	TRUE	FALSE	NA
overall population	Abidjan	24 years or less	secondary / university	other nationality	3 years or less	1999 FCFA (~3€) or less	other	2-6 clients	always	never	none	no, 1 city only	more than a year or never consulted	TRUE	FALSE	NA
overall population	Abidjan	24 years or less	primary	Ivorian	3 years or less	2000 FCFA (~3€) or more	bar / “maquis”	2-6 clients	always	often / always	yes, at least one	no, 1 city only	more than a year or never consulted	FALSE	TRUE	FALSE
overall population	Abidjan	NA	secondary / university	other nationality	3 years or less	1999 FCFA (~3€) or less	other	2-6 clients	always	never	none	no, 1 city only	more than a year or never consulted	TRUE	FALSE	NA
overall population	Abidjan	NA	secondary / university	other nationality	4 years or more	1999 FCFA (~3€) or less	other	2-6 clients	always	never	yes, at least one	no, 1 city only	more than a year or never consulted	TRUE	FALSE	NA
overall population	Abidjan	NA	secondary / university	other nationality	3 years or less	2000 FCFA (~3€) or more	other	7 clients or more	always	never	yes, at least one	no, 1 city only	less than a year	TRUE	FALSE	NA
overall population	Abidjan	NA	secondary / university	other nationality	3 years or less	1999 FCFA (~3€) or less	other	2-6 clients	always	never	yes, at least one	no, 1 city only	more than a year or never consulted	TRUE	FALSE	NA
overall population	Abidjan	NA	secondary / university	other nationality	4 years or more	NA	other	7 clients or more	always	never	NA	no, 1 city only	more than a year or never consulted	TRUE	FALSE	NA
overall population	Abidjan	24 years or less	never been to school	other nationality	3 years or less	2000 FCFA (~3€) or more	other	2-6 clients	NA	never	yes, at least one	no, 1 city only	more than a year or never consulted	TRUE	FALSE	NA
overall population	Abidjan	24 years or less	never been to school	other nationality	3 years or less	2000 FCFA (~3€) or more	other	2-6 clients	NA	never	none	no, 1 city only	more than a year or never consulted	TRUE	FALSE	NA
overall population	Abidjan	25 years or more	primary	other nationality	3 years or less	2000 FCFA (~3€) or more	other	2-6 clients	always	never	none	no, 1 city only	less than a year	TRUE	FALSE	NA
overall population	Abidjan	24 years or less	secondary / university	other nationality	3 years or less	1999 FCFA (~3€) or less	other	2-6 clients	always	never	none	no, 1 city only	more than a year or never consulted	TRUE	FALSE	NA
overall population	Abidjan	24 years or less	never been to school	Ivorian	3 years or less	2000 FCFA (~3€) or more	other	1 client	always	never	yes, at least one	NA	less than a year	TRUE	FALSE	NA
overall population	Abidjan	24 years or less	secondary / university	other nationality	3 years or less	1999 FCFA (~3€) or less	other	2-6 clients	always	never	none	no, 1 city only	more than a year or never consulted	TRUE	FALSE	NA
overall population	Abidjan	24 years or less	secondary / university	Ivorian	3 years or less	2000 FCFA (~3€) or more	other	2-6 clients	NA	never	none	no, 1 city only	less than a year	TRUE	FALSE	NA
overall population	Abidjan	24 years or less	secondary / university	Ivorian	3 years or less	2000 FCFA (~3€) or more	other	1 client	always	never	yes, at least one	no, 1 city only	more than a year or never consulted	TRUE	FALSE	NA
overall population	Abidjan	24 years or less	primary	Ivorian	3 years or less	2000 FCFA (~3€) or more	other	2-6 clients	always	never	yes, at least one	no, 1 city only	less than a year	TRUE	FALSE	NA
overall population	Abidjan	24 years or less	never been to school	other nationality	4 years or more	2000 FCFA (~3€) or more	other	2-6 clients	NA	never	none	no, 1 city only	more than a year or never consulted	TRUE	FALSE	NA
overall population	Abidjan	24 years or less	never been to school	other nationality	4 years or more	2000 FCFA (~3€) or more	other	1 client	always	never	none	yes, 2 cities or more	less than a year	TRUE	FALSE	NA
overall population	Abidjan	24 years or less	primary	other nationality	4 years or more	2000 FCFA (~3€) or more	other	2-6 clients	NA	never	yes, at least one	no, 1 city only	less than a year	TRUE	FALSE	NA
overall population	Abidjan	24 years or less	secondary / university	Ivorian	3 years or less	2000 FCFA (~3€) or more	other	2-6 clients	always	never	yes, at least one	no, 1 city only	more than a year or never consulted	TRUE	FALSE	NA
overall population	Abidjan	24 years or less	never been to school	other nationality	3 years or less	2000 FCFA (~3€) or more	other	1 client	always	never	yes, at least one	no, 1 city only	more than a year or never consulted	TRUE	FALSE	NA
overall population	Abidjan	24 years or less	primary	Ivorian	3 years or less	2000 FCFA (~3€) or more	bar / “maquis”	2-6 clients	always	never	none	no, 1 city only	less than a year	TRUE	FALSE	NA
overall population	Abidjan	25 years or more	secondary / university	Ivorian	3 years or less	2000 FCFA (~3€) or more	bar / “maquis”	1 client	always	never	yes, at least one	no, 1 city only	less than a year	TRUE	FALSE	NA
overall population	Abidjan	25 years or more	secondary / university	Ivorian	3 years or less	2000 FCFA (~3€) or more	bar / “maquis”	1 client	always	never	yes, at least one	no, 1 city only	less than a year	TRUE	FALSE	NA
overall population	Abidjan	25 years or more	secondary / university	Ivorian	3 years or less	2000 FCFA (~3€) or more	bar / “maquis”	1 client	always	never	yes, at least one	no, 1 city only	less than a year	TRUE	FALSE	NA
overall population	Abidjan	25 years or more	secondary / university	Ivorian	4 years or more	2000 FCFA (~3€) or more	bar / “maquis”	1 client	always	never	yes, at least one	no, 1 city only	less than a year	TRUE	FALSE	NA
overall population	Abidjan	24 years or less	secondary / university	Ivorian	3 years or less	2000 FCFA (~3€) or more	bar / “maquis”	1 client	always	never	yes, at least one	no, 1 city only	less than a year	TRUE	FALSE	NA
overall population	Abidjan	24 years or less	primary	Ivorian	3 years or less	2000 FCFA (~3€) or more	bar / “maquis”	2-6 clients	never / sometimes / often	never	yes, at least one	no, 1 city only	less than a year	TRUE	FALSE	NA
overall population	Abidjan	24 years or less	secondary / university	Ivorian	3 years or less	2000 FCFA (~3€) or more	bar / “maquis”	1 client	always	sometimes	none	no, 1 city only	more than a year or never consulted	TRUE	FALSE	NA
overall population	Abidjan	24 years or less	secondary / university	Ivorian	3 years or less	2000 FCFA (~3€) or more	bar / “maquis”	1 client	always	never	yes, at least one	no, 1 city only	less than a year	TRUE	FALSE	NA
overall population	Abidjan	24 years or less	secondary / university	Ivorian	3 years or less	2000 FCFA (~3€) or more	bar / “maquis”	1 client	always	never	yes, at least one	no, 1 city only	less than a year	TRUE	FALSE	NA
overall population	Abidjan	25 years or more	primary	Ivorian	3 years or less	2000 FCFA (~3€) or more	bar / “maquis”	1 client	always	never	yes, at least one	no, 1 city only	less than a year	TRUE	FALSE	NA
overall population	Abidjan	25 years or more	never been to school	Ivorian	3 years or less	2000 FCFA (~3€) or more	bar / “maquis”	1 client	always	never	yes, at least one	no, 1 city only	less than a year	TRUE	FALSE	NA
overall population	Abidjan	25 years or more	never been to school	Ivorian	3 years or less	2000 FCFA (~3€) or more	bar / “maquis”	1 client	always	never	yes, at least one	no, 1 city only	less than a year	TRUE	FALSE	NA
overall population	Abidjan	24 years or less	primary	Ivorian	3 years or less	2000 FCFA (~3€) or more	bar / “maquis”	2-6 clients	always	never	yes, at least one	no, 1 city only	more than a year or never consulted	TRUE	FALSE	NA
overall population	Abidjan	24 years or less	secondary / university	Ivorian	3 years or less	2000 FCFA (~3€) or more	bar / “maquis”	2-6 clients	always	never	none	no, 1 city only	more than a year or never consulted	TRUE	FALSE	NA
overall population	Abidjan	24 years or less	secondary / university	other nationality	4 years or more	2000 FCFA (~3€) or more	other	7 clients or more	always	often / always	yes, at least one	no, 1 city only	more than a year or never consulted	TRUE	FALSE	NA
overall population	Abidjan	NA	secondary / university	other nationality	3 years or less	1999 FCFA (~3€) or less	other	7 clients or more	always	never	yes, at least one	no, 1 city only	less than a year	TRUE	FALSE	NA
overall population	Abidjan	25 years or more	primary	Ivorian	3 years or less	2000 FCFA (~3€) or more	bar / “maquis”	2-6 clients	always	never	yes, at least one	no, 1 city only	less than a year	TRUE	FALSE	NA
overall population	Abidjan	NA	secondary / university	other nationality	4 years or more	1999 FCFA (~3€) or less	other	7 clients or more	NA	never	none	no, 1 city only	less than a year	TRUE	FALSE	NA
overall population	Abidjan	25 years or more	primary	Ivorian	3 years or less	2000 FCFA (~3€) or more	bar / “maquis”	1 client	always	never	yes, at least one	no, 1 city only	less than a year	TRUE	FALSE	NA
overall population	Abidjan	25 years or more	secondary / university	Ivorian	3 years or less	2000 FCFA (~3€) or more	bar / “maquis”	1 client	always	never	none	no, 1 city only	less than a year	TRUE	FALSE	NA
overall population	Abidjan	25 years or more	secondary / university	Ivorian	3 years or less	2000 FCFA (~3€) or more	bar / “maquis”	1 client	always	never	none	no, 1 city only	less than a year	TRUE	FALSE	NA
overall population	Abidjan	25 years or more	primary	Ivorian	3 years or less	2000 FCFA (~3€) or more	bar / “maquis”	1 client	NA	never	yes, at least one	no, 1 city only	less than a year	TRUE	FALSE	NA
overall population	Abidjan	25 years or more	primary	Ivorian	3 years or less	2000 FCFA (~3€) or more	bar / “maquis”	1 client	always	never	none	no, 1 city only	more than a year or never consulted	TRUE	FALSE	NA
overall population	Abidjan	25 years or more	secondary / university	Ivorian	3 years or less	2000 FCFA (~3€) or more	bar / “maquis”	1 client	always	never	yes, at least one	no, 1 city only	less than a year	FALSE	TRUE	FALSE
overall population	Abidjan	24 years or less	secondary / university	Ivorian	3 years or less	2000 FCFA (~3€) or more	bar / “maquis”	1 client	always	never	yes, at least one	no, 1 city only	less than a year	TRUE	FALSE	NA
overall population	Abidjan	25 years or more	primary	Ivorian	4 years or more	2000 FCFA (~3€) or more	bar / “maquis”	1 client	always	never	none	no, 1 city only	less than a year	TRUE	FALSE	NA
overall population	Abidjan	25 years or more	secondary / university	Ivorian	4 years or more	2000 FCFA (~3€) or more	bar / “maquis”	1 client	always	never	yes, at least one	no, 1 city only	less than a year	TRUE	FALSE	NA
