# Supplementary material for: Incidence of HIV infection and associated factors among female sex workers in Côte d’Ivoire, results of the ANRS 12361 PrEP-CI study using recent infection assays
Source: PLoS One. 2022 Nov 17;17(11):e0271988. doi: 10.1371/journal.pone.0271988 (PMC9671321; doi:10.1371/journal.pone.0271988)
Supplement: S1 Data — (ZIP) [file pone.0271988.s001.zip › prep-ci-incidence-paper-main/incidence_analysis.Rmd]

---
title: "Incidence of HIV infection and associated factors among female sex workers in Côte d’Ivoire, results of the ANRS 12361 PrEP-CI study using recent infection assays"
author:
  - name: Marcellin Nouaman & Joseph Larmarange for the ANRS 12361 Study Group
    url: NULL
date: "`r Sys.Date()`"
output: 
  distill::distill_article:
    toc: true
    toc_depth: 2
---

```{r setup, include=FALSE}
knitr::opts_chunk$set(echo = TRUE, dpi = 300, dev = "png", warning = FALSE, message = FALSE)
```


```{r}
library(tidyverse)
library(labelled)
library(gt)
library(gtsummary)
```

## Data import & preparation

```{r}
d <- read_csv("analytical_dataset.csv")

d <- d %>%
  mutate(
    region =
      region %>%
        fct_relevel("San Pedro", "Abidjan"),
    condomless_for_money = 
      condomless_for_money %>%
        fct_relevel("never", "sometimes", "often / always"),
    recruitment_site =
      recruitment_site %>%
        fct_relevel("bar / “maquis”", "brothel", "hotel", "street", "other"),
    condom_use_clients = 
      condom_use_clients %>%
        fct_relevel("never / sometimes / often", "always")
  ) %>%
  set_variable_labels(
    overall = "Overall",
    region = "Study region",
    age_group = "Age group",
    education = "Highest level of education",
    nationality = "Nationality",
    years_sex_work = "How many years sex work has been practised",
    usual_price = "Usual price with clients",
    recruitment_site = "Recruitment site",
    clients_last_workday = "Number of clients during last day of sex work",
    condom_use_clients = "Condom use with clients",
    condomless_for_money = "Acceptance of condomless sexual intercourse in exchange for a large sum of money",
    sti = "Self-reported STI in the last 12 months",
    several_cities = "Practised sex work in more than one city",
    last_medical_visit = "Last medical visit with a doctor or a nurse",
    hiv_negative = "HIV rapid test was negative",
    hiv_positive = "HIV rapid test was positive",
    hiv_recent = "Recent HIV infection"
  )

```

## Table 1. Sociodemographic and behavioural characteristics of the surveyed FSW, ANRS 12361 PrEP-CI study, September 2016 - March 2017

```{r}
d %>%
  tbl_summary(
    by = region,
    include = c(
      age_group, education, nationality, years_sex_work,
      usual_price, recruitment_site, clients_last_workday,
      condom_use_clients, condomless_for_money, sti, several_cities,
      last_medical_visit
    ),
    digits = list(all_categorical() ~ c(0, 1)),
    missing_text = "not documented"
  ) %>%
  add_overall(last = TRUE) %>%
  modify_footnote(update = everything() ~ NA) %>%
  bold_labels()
```

## Table 2. Estimated HIV incidence by HIV exposure factors among FSW, ANRS 12361 PrEP-CI study, September 2016 – March 2017

```{r}
calculate_incidence <- function(R, P, N, omega = .3, epsilon = .013) {
  if_else(
    R == 0,
    0,
    (R - epsilon * P) / ((1 - epsilon) * omega * N)
  )
}
```

```{r}
generate_incidence_one_var <- function(v, data = d) {
  data$variable <- v
  data$level <- d[[v]]
  data %>%
    group_by(variable, level) %>%
    summarise(
      R = sum(hiv_recent, na.rm = TRUE),
      P = sum(hiv_positive),
      N = sum(hiv_negative),
      .groups = "drop"
    ) %>%
    mutate(incidence = calculate_incidence(R, P, N))
}


res <-
  c(
    "overall", "region", "age_group", "education", "nationality",
    "years_sex_work", "usual_price", "recruitment_site",
    "clients_last_workday", "condom_use_clients", "condomless_for_money", "sti",
    "several_cities", "last_medical_visit"
  ) %>%
  map_df(~ generate_incidence_one_var(.x)) %>%
  left_join(
    var_label(d) %>% 
      unlist() %>% 
      enframe(name = "variable", value = "variable_label"),
    by = "variable"
  ) %>%
  relocate(variable_label)
```

```{r}
res %>% 
  select(-variable) %>%
  filter(!is.na(level)) %>%
  gt(
    groupname_col = "variable_label",
    rowname_col = "level"
  ) %>%
  fmt_number(columns = starts_with("incidence"), decimals = 1, scale_by = 100) %>%
  cols_label(incidence = "Estimated incidence per 100 person-years") %>%
  tab_style(
    style = cell_text(weight = "bold"),
    locations = list(cells_row_groups(), cells_column_labels())
  )
```
